# Supplementary material for: Evaluation of Strategies to Improve the Environmental and Economic Sustainability of Cow–Calf Production Systems
Source: Animals (Basel). 2022 Feb 5;12(3):385. doi: 10.3390/ani12030385 (PMC8833546; doi:10.3390/ani12030385)
Supplement: Supplementary file 1 [file animals-12-00385-s001.zip]

Archive with 2 entries (2 files):
- animals-1537843-supplementary.pdf
- Data.xlsx
