# Supplementary material for: Evaluation of Strategies to Improve the Environmental and Economic Sustainability of Cow–Calf Production Systems
Source: Animals (Basel). 2022 Feb 5;12(3):385. doi: 10.3390/ani12030385 (PMC8833546; doi:10.3390/ani12030385)
Supplement: Supplementary file 1 [file animals-12-00385-s001.zip › Data.xlsx]

## Sheet: Variable Description
Variable Name	Description
Total_Forage_Expense	Annual pasture grazing expense for 100-cow herd, USD$
Total_Fed_Ration_Expense	Annual expense for 100-cow herd of winter feed plus supplement, USD$
Total_Ration_Expense	Annual expense for 100-cow herd of pasture grazing plus winter feed plus supplement, USD$
Perc_Cycle_21	Percentage of females cycling in the first 21 days of the breeding season, %
Perc_Preg_PD	Percentage of females pregnant at time of pregnancy determination, %
Perc_Calve_21	Percentage of females calving in the first 21 days of the calving season, %
KW	Total kilograms of calf weaned for 100-cow herd, kg
MWW	Mean weaning weight per calf, kg
KW_steer	Total kilograms of steer calves weaned for 100-cow herd, kg
MWW_steer	Mean weaning weight of steer calves, kg
KW_heifer	Total kilograms of heifer calves weaned for 100-cow herd, kg
MWW_heifer	Mean weaning weight of heifer calves, kg
KPC	Kilograms of calf weaned per cow exposed to breeding, kg/cow
KPC_steer	Kilograms of steer calf weaned per cow exposed to breeding, kg/cow
KPC_heifer	Kilograms of heifer calf weaned per cow exposed to breeding, kg/cow
MN_Adj_WW_Steer	Mean 205-day adjusted weaning weight per calf on a steer basis, kg
Perc_RH	Percentage of replacement heifers used, proportion
Dystocia_Rate	Incidence of dystocia, proportion
MN_Age_Wean	Mean calf age at weaning, days
MN_Prewean_ADG	Mean preweaning average daily gain of calves, kg/d
MN_Prewean_ADG_steer	Mean preweaning average daily gain of steer calves, kg/d
MN_Prewean_ADG_heifer	Mean preweaning average daily gain of heifer calves, kg/d
Perc_Calf_Mortality	Percentage of calf mortality, proportion
Perc_Calf_Morbidity	Percentage of calf morbidity, proportion
MN_PPI	Mean postpartum interval, days
MN_Cull_Cow_Age	Mean age of cull cows, years
MN_Calving_Cow_Age	Mean age of cows that calved, years
Kg_Culled	Kilograms of cows culled for 100-cow herd, kg
Kg_Culled_Cow_Exposed	Kilograms of cows culled per cow exposed to breeding, kg/cow
Bred_Calve_Rate	Calving rate of bred replacement heifers, proportion
Total_NEg_Intake	Total net energy for gain consumed per 100-cow herd, Mcal
Total_NEm_Required	Total net energy for maintenance required per 100-cow herd, Mcal
Perc_Forage_Remain_Total	Percentage of the total forage yield remaining at end of grazing season, proportion
Total_Ration_Used_per_Cow_Breeding_Herd	Total ration (forage + winter feed + supplement) used per cow in the breeding herd, kg
Total_Ration_Expense_per_Cow_Breeding_Herd	Total ration expense (pasture + winter feed + supplement) per cow in the breeding herd, USD$
Total_Grazing_Hectares_per_Cow_Breeding_Herd	Total number of grazing hectares per cow in the breeding herd, ha
Total_Forage_Expense_per_Cow_Breeding_Herd	Total pasture grazing expense per cow in the breeding herd, USD$
Total_Forage_Intake_per_Cow_Breeding_Herd	Total forage consumed per cow in the breeding herd, kg
Total_Supplement_Used_per_Cow_Breeding_Herd	Total supplement fed per cow in the breeding herd, kg
Total_Supplement_Used_Expense_per_Cow_Breeding_Herd	Total expense of supplement per cow in the breeding herd, USD$
Total_Base_Ration_per_Cow_Breeding_Herd	Total winter feed used per cow in the breeding herd, kg
Total_Base_Ration_Expense_per_Cow_Breeding_Herd	Total expense of winter feed per cow in the breeding herd, USD$
Total_Fed_Ration_per_Cow_Breeding_Herd	Total ration fed (winter feed + supplement) per cow in the breeding herd, kg
Total_Fed_Ration_Expense_per_Cow_Breeding_Herd	Total expense of ration fed (winter feed + supplement) per cow in the breeding herd, USD$
Total_NEm_Intake_per_Cow_Breeding_Herd	Total net energy for maintenance consumed per cow in the breeding herd, Mcal
DMI_per_KW	Dry matter intake per kilogram of calf weaned, kg/kg
Grazing_Days_per_Hectare	Number of grazing days per hectare, days/ha
KW_per_Grazing_Hectare	Kilogram of calf weaned per grazing hectare, kg/ha
MD_Bred_Weight_First_Calving	Median body weight of bred heifers at first calving, kg
MD_Bred_BCS_First_Calving	Median body condition score (1-9) of bred heifers at first calving
MD_Two_Year_Weight_Calving	Median body weight of two-year-old cows at calving, kg
MD_Two_BCS_Calving	Median body condition score (1-9) of two-year-old cows at calving
MD_Two_BCS_at_Weaning	Median body condition score (1-9) of two-year-old cows at weaning
MD_Three_Year_Weight_Calving	Median body weight of three-year-old cows at calving, kg
MD_Three_BCS_Calving	Median body condition score (1-9) of three-year-old cows at calving
MD_Three_BCS_at_Weaning	Median body condition score (1-9) of three-year-old cows at weaning
MD_Mature_Weight_Calving	Median body weight of mature (≥ 4 years) cows at calving, kg
MD_Mature_BCS_Calving	Median body condition score (1-9) of mature (≥ 4 years) cows at calving
MD_Mature_BCS_at_Weaning	Median body condition score (1-9) of mature (≥ 4 years) cows at weaning
Total_Calf_KG	Total kilograms of calf sold per 100-cow herd, kg
Total_Calf_Rev	Total revenue from calves sold per 100-cow herd, USD$
Cull_Cow_KG	Total kilograms of cull cows sold per 100-cow herd, kg
Cull_Cow_Rev	Total revenue from cull cows sold per 100-cow herd, USD$
Total_Replacement_Cost_Per_Cow_Breeding_Herd	Total cost of raising replacement heifers per cow in the breeding herd, USD$
Total_Revenue_Per_Cow_Breeding_Herd	Total revenue from calves and cull cows sold per cow in the breeding herd, USD$
Total_Ration_Expense_Per_Cow_Breeding_Herd	Total ration expense (pasture + winter feed + supplement) per cow in the breeding herd, USD$
Total_Interest_Expense_Per_Cow_Breeding_Herd	Total interest expense per cow in the breeding herd, USD$
Total_Variable_Cost_Per_Cow_Breeding_Herd	Total variable cost per cow in the breeding herd, USD$
Return_Over_Variable_Cost_Per_Cow_Breeding_Herd	Returns over variable costs (Revenue - Variable costs) per cow in the breeding herd, USD$
Annual_ROI	Annual return of investment, proportion
Annual_Return_per_Grazing_Hectare	Annual return per hectare of grazed pasture, USD$
Return_per_KW	Returns over variable costs (Revenue - Variable costs) per kilogram of calf weaned, USD$/kg
Avg_Forage_Yield	Average yield of forage produced, kg of DM/ha
NEm_Req_per_MBW	Net energy for maintenance requirement, Mcal/kg BW.75
Forage_TDN_Multiple	Grazed forage total digestible nutrients (TDN) multiplicative factor
PPI_Addend	Postpartum interval additive factor
Forage_Yield_Multiple	Forage yield multiplicative factor

## Sheet: Data
Iteration	Total_Forage_Expense	Total_Fed_Ration_Expense	Total_Ration_Expense	Perc_Cycle_21	Perc_Preg_PD	Perc_Calve_21	KW	MWW	KW_steer	MWW_steer	KW_heifer	MWW_heifer	KPC	KPC_steer	KPC_heifer	MN_Adj_WW_Steer	Perc_RH	Dystocia_Rate	MN_Age_Wean	MN_Prewean_ADG	MN_Prewean_ADG_steer	MN_Prewean_ADG_heifer	Perc_Calf_Mortality	Perc_Calf_Morbidity	MN_PPI	MN_Cull_Cow_Age	MN_Calving_Cow_Age	Kg_Culled	Kg_Culled_Cow_Exposed	Bred_Calve_Rate	Total_NEg_Intake	Total_NEm_Required	Perc_Forage_Remain_Total	Total_Ration_Used_per_Cow_Breeding_Herd	Total_Ration_Expense_per_Cow_Breeding_Herd	Total_Grazing_Hectares_per_Cow_Breeding_Herd	Total_Forage_Expense_per_Cow_Breeding_Herd	Total_Forage_Intake_per_Cow_Breeding_Herd	Total_Supplement_Used_per_Cow_Breeding_Herd	Total_Supplement_Used_Expense_per_Cow_Breeding_Herd	Total_Base_Ration_per_Cow_Breeding_Herd	Total_Base_Ration_Expense_per_Cow_Breeding_Herd	Total_Fed_Ration_per_Cow_Breeding_Herd	Total_Fed_Ration_Expense_per_Cow_Breeding_Herd	Total_NEm_Intake_per_Cow_Breeding_Herd	DMI_per_KW	Grazing_Days_per_Acre	KW_per_Grazing_Acre	MD_Bred_BCS_First_Calving
1	12119.4	39193.4	51312.8	0.834112	0.927552	0.59632	16531.2	205.756	8199.78	206.572	8331.38	204.662	170.722	171.359	169.861	234.828	0.156955	0.049306	192.772	0.892272	0.89325	0.890633	0.0431263	0.0353694	64.776	6.55565	5.81402	8311.97	86.2926	0.865328	39713.5	512405	0.51229	4545.02	531.681	2.82328	125.404	2189.09	451.149	83.9268	1904.79	322.351	2355.94	406.278	5867.3	26.6629	9.96464	60.5671	5
10	14093.1	36889.2	50982.2	0.892625	0.940548	0.601557	16475.9	206.814	8135.43	208.576	8340.44	205.225	173.223	174.701	171.888	237.339	0.155852	0.0543996	191.059	0.905819	0.907495	0.905039	0.0460904	0.0409567	58.5447	6.65582	5.71384	7690.51	80.9719	0.879048	40959.5	490306	0.513223	4529.33	534.125	2.8423	147.821	2229.26	386.352	70.3701	1913.72	315.934	2300.07	386.304	5753.51	26.2291	10.2149	60.8462	5
100	12942.3	38617.4	51559.7	0.894447	0.928749	0.604459	16134.8	207.168	7985.12	208.802	8149.71	205.749	168.979	170.271	167.861	237.497	0.172441	0.0602708	191.78	0.903795	0.908302	0.899516	0.0518905	0.0469713	59.4877	6.03755	5.56833	8518.18	89.5077	0.861525	41885.7	483271	0.513592	4478.13	539.091	2.83732	135.613	2154.22	411.427	78.2464	1912.49	325.232	2323.92	403.479	5690.21	26.5333	10.0242	59.6404	5
1000	13035.2	36157.8	49193	0.879203	0.928195	0.601156	16342.4	203.245	7913.05	204.631	8429.37	201.903	169.543	170.716	168.41	232.599	0.155638	0.0540093	192.088	0.881373	0.887299	0.876015	0.0466462	0.0362453	60.0113	6.66051	5.6293	8054.08	83.5431	0.877151	40114.3	506411	0.514156	4545.09	509.69	2.82891	135.144	2279.55	426.641	75.5414	1838.9	299.004	2265.54	374.546	5862.01	26.8735	10.3595	59.8544	5
101	13155.3	38712.5	51867.8	0.843115	0.927263	0.578329	16733.5	205.913	8115.59	206.602	8617.9	205.32	172.116	172.64	171.661	235.2	0.155431	0.0417348	192.59	0.893863	0.894914	0.893656	0.0326919	0.0437348	61.6712	6.75635	5.77231	7900.87	81.2687	0.866323	40439.6	500979	0.51463	4526.28	533.263	2.79938	135.248	2276.81	457.385	86.7274	1792.08	311.288	2249.47	398.015	5701.78	26.3838	10.8791	61.4285	5
102	13912.6	38149.2	52061.8	0.904147	0.932269	0.610326	16520.7	208.507	8089.37	210.735	8431.37	206.387	172.348	174.195	170.592	236.822	0.157047	0.055558	193.561	0.901982	0.905547	0.899205	0.0572287	0.0555095	58.4923	6.84155	5.69551	8089.49	84.8202	0.880662	41286.9	491380	0.51262	4537.34	544.555	2.84892	145.456	2218.6	409.177	76.7526	1909.56	322.346	2318.74	399.099	5709.38	26.3135	10.3377	60.6585	5
103	13125.5	42622.3	55747.8	0.894562	0.930417	0.615292	15645.3	200.984	7739.04	202.047	7906.22	200.11	164.995	165.88	164.257	229.784	0.165167	0.0535833	192.351	0.869372	0.869462	0.870223	0.0654695	0.0549049	58.5784	6.56104	5.6795	8520.66	90.0713	0.87774	39543.8	492110	0.515138	4589.31	587.522	2.87012	138.401	2240.75	530.868	108.927	1817.69	340.194	2348.55	449.121	5780.91	27.8624	10.4454	57.4958	5
104	12297.3	37150.5	49447.8	0.877765	0.92421	0.583851	16073.5	204.702	8134.77	206.48	7938.72	203.006	167.582	169.04	166.198	233.475	0.167359	0.066174	193.064	0.88663	0.888589	0.884876	0.0530056	0.0537818	59.6617	6.35841	5.71252	8540.73	89.1944	0.865856	42086.9	489607	0.514885	4552.01	516.25	2.83485	128.2	2266.12	478.263	87.659	1807.63	300.391	2285.89	388.05	5737.53	27.199	10.5994	59.1388	5
105	13860.4	34144.1	48004.5	0.853897	0.92417	0.596	16831.8	209.369	8200.37	211.034	8631.46	207.79	173.89	175.234	172.609	239.914	0.160369	0.048148	191.642	0.916396	0.917308	0.914783	0.0405357	0.0515591	62.233	6.57195	5.8299	8368.49	86.7244	0.867103	46726	472311	0.514896	4508.58	496.079	2.82088	143.255	2309.49	321.803	56.1109	1877.29	296.713	2199.09	352.824	5578.52	25.9789	10.7539	61.626	5
106	13502.2	31808.2	45310.4	0.896801	0.922503	0.574362	16811.2	211.462	8317.76	212.603	8493.45	210.314	174.917	175.908	173.927	242.509	0.164682	0.0483765	191.396	0.928594	0.925813	0.929973	0.0454747	0.033509	57.4473	6.6819	5.68562	8532.49	88.9564	0.866296	44927.4	482605	0.515188	4517.93	471.038	2.82745	140.482	2357.38	316.709	52.6853	1843.84	277.871	2160.55	330.556	5713.36	25.9427	10.7702	61.8124	5
107	14122.1	37070.2	51192.3	0.891808	0.911836	0.589704	16867	210.998	8617.95	212.99	8249.01	208.587	174.626	176.297	172.59	240.772	0.161215	0.042764	192.433	0.920777	0.925119	0.914474	0.0478468	0.0457299	59.047	6.34827	5.71393	8503.54	87.98	0.867076	43200.7	497654	0.514991	4532.72	529.069	2.82501	145.893	2316.81	398.645	74.8651	1817.26	308.311	2215.91	383.176	5764.91	26.0583	10.7012	61.6902	5
108	12614	36893.7	49507.7	0.921394	0.93323	0.60996	16364.3	206.792	8297.88	207.373	8066.4	206.198	170.713	171.188	170.227	233.225	0.159264	0.0559906	194.623	0.886857	0.883132	0.891398	0.0540326	0.0565298	55.2249	6.68247	5.83977	8402.47	87.7686	0.869914	40513.1	506239	0.512567	4554.9	516.147	2.84615	131.602	2213.63	407.922	72.8106	1933.35	311.734	2341.27	384.545	5881.22	26.7216	9.92693	59.9827	5
109	12906.1	41212.6	54118.8	0.90375	0.93675	0.593442	16327.8	208.764	8003.37	210.221	8324.43	207.276	172.157	173.335	170.951	239.19	0.164993	0.0493439	191.803	0.912377	0.913193	0.911643	0.0571681	0.049067	56.8891	6.24196	5.64459	8519.56	89.9339	0.867893	42381.5	481864	0.514281	4509.75	569.784	2.85696	135.992	2254.89	383.601	79.4568	1871.26	354.335	2254.86	433.792	5731.38	26.2965	10.3263	60.1689	5
11	14483.2	34250.2	48733.4	0.89283	0.931983	0.604917	16786.6	210.172	8299.28	211.444	8487.34	208.888	174.885	175.933	173.83	238.488	0.158784	0.0630713	193.36	0.910752	0.911518	0.909655	0.0438646	0.05205	58.5922	6.61103	5.73308	8329.27	86.9126	0.868821	42284.5	497249	0.513636	4546.93	507.672	2.83437	150.843	2289.29	377.607	64.9344	1880.02	291.894	2257.63	356.829	5808.2	26.0475	10.3861	61.6905	5
110	13234.1	37051.3	50285.4	0.912333	0.927943	0.621944	16576.7	213.094	8589.99	214.864	7986.68	211.408	174.386	175.832	173.014	240.975	0.165635	0.0703225	193.917	0.923888	0.922926	0.925517	0.0622529	0.042574	57.1409	6.24899	5.68318	9053.09	95.2138	0.8712	43689.7	487139	0.514169	4572.25	528.14	2.85791	139.052	2335.63	380.26	71.66	1856.36	317.428	2236.62	389.088	5759.17	26.2485	10.7363	61.0244	5
111	13228.9	38985.7	52214.6	0.857842	0.935425	0.593682	16150.7	203.249	8192.39	204.653	7958.33	201.622	168.928	170.092	167.567	232.323	0.155923	0.0756596	191.714	0.883933	0.884514	0.882061	0.0526848	0.0629945	63.4833	6.66722	5.8212	8056.39	84.1892	0.877754	37450.4	505703	0.514443	4578.17	544.916	2.83723	138.104	2235.53	542.341	101.837	1800.3	304.975	2342.64	406.812	5819.83	27.222	10.5188	59.3922	5
112	13469.3	37263.9	50733.3	0.887435	0.922698	0.588313	15402.6	195.542	7865.53	197.063	7537.02	194.242	160.43	161.65	159.396	221.578	0.164607	0.0512018	194.715	0.831259	0.835888	0.827305	0.0435749	0.0373587	59.6387	6.29441	5.61048	8313.62	86.7795	0.860158	35443.8	511401	0.51406	4613.52	528.38	2.81042	140.335	2175.75	712.235	121.998	1725.54	266.047	2437.77	388.045	5869.46	28.7785	10.4698	57.1028	5
113	14182	33578.8	47760.8	0.841119	0.927983	0.562766	16974.5	209.205	8734.47	211.726	8240.04	206.466	174.778	176.875	172.5	238.405	0.154216	0.036504	192.088	0.913599	0.920437	0.904996	0.0346405	0.0413599	60.9996	7.04714	5.94872	7632.04	78.6152	0.869025	41783.9	494197	0.515033	4495.48	491.729	2.80799	146.023	2326.03	399.063	68.7128	1770.39	276.993	2169.46	345.706	5644.07	25.7327	11.0565	62.2567	5
114	14875.8	37514.8	52390.6	0.939291	0.946578	0.624369	17497.2	220.255	9166.16	223.33	8331.03	217.105	183.199	185.783	180.557	249.119	0.155928	0.0696514	193.106	0.964635	0.976475	0.952633	0.0537907	0.0477435	50.6154	6.68627	5.87556	8381.47	87.9282	0.876846	49723.8	480011	0.511623	4560.9	547.52	2.85254	155.453	2292.66	172.034	32.8792	2096.2	359.188	2268.24	392.067	5821.37	24.9761	9.83816	64.1188	5
115	12988.3	36155.7	49144	0.899444	0.928048	0.592652	16582.4	206.93	7954	208.594	8628.42	205.463	171.411	172.757	170.231	236.075	0.153266	0.0446814	192.339	0.898413	0.900151	0.896855	0.0456837	0.0332131	58.5833	6.63299	5.84536	8100.3	84.0805	0.868051	40712.2	497447	0.513054	4521.72	507.682	2.82208	134.488	2216.49	412.152	72.3267	1893.08	300.867	2305.23	373.194	5710.9	26.3941	10.3593	60.8377	5
116	13506.3	34824.4	48330.7	0.899676	0.944853	0.586307	17459.6	208.018	8910.46	209.492	8549.16	206.531	179.036	180.322	177.747	236.054	0.134568	0.0464965	192.599	0.904112	0.906355	0.901967	0.0272738	0.0505407	57.2431	7.77723	6.17627	6778.65	69.3976	0.884136	39378	512386	0.515273	4563.69	494.033	2.81167	138.138	2392.44	467.149	83.0073	1704.1	272.888	2171.25	355.895	5749.08	25.5736	11.3601	63.5345	5
117	13654.6	39317.1	52971.6	0.894908	0.92517	0.617249	16845.2	206.409	8184.32	208.144	8660.84	204.927	173.057	174.557	171.777	235.26	0.152172	0.0636019	192.784	0.895632	0.89603	0.895802	0.0383379	0.0496842	58.4072	6.81753	5.86195	7914.1	81.6525	0.873753	42034.7	511658	0.512076	4575.64	544.508	2.82765	140.553	2159.7	435.962	79.0552	1979.97	324.9	2415.94	403.955	5849.25	26.4254	9.85544	61.3157	5
118	13794.6	39162.7	52957.3	0.855965	0.919642	0.552645	16359.4	209.592	8039.67	211.067	8319.71	208.417	170.538	171.709	169.617	238.262	0.1697	0.0374981	193.168	0.90791	0.911946	0.905012	0.0571433	0.049295	60.1658	6.34924	5.67818	9216.26	96.7181	0.861776	43375	493817	0.512435	4537.64	556.474	2.85946	144.661	2208.28	331.334	63.5918	1998.03	348.222	2329.36	411.814	5846.66	26.5177	9.81015	59.9415	5
119	12518.2	39344.4	51862.6	0.887737	0.928708	0.607585	16012.2	200.993	8119.34	201.96	7892.84	199.887	166.6	167.377	165.711	229.728	0.155318	0.0552953	192.269	0.870625	0.8684	0.872413	0.0459584	0.0528409	57.9299	6.78181	5.77708	8561.96	89.2675	0.868294	36131.5	513863	0.514636	4617.49	540.803	2.82766	130.335	2231.22	643.909	119.754	1742.36	290.714	2386.27	410.468	5895.74	27.7118	10.6369	58.9774	5
12	14351.6	35186.2	49537.8	0.882422	0.928667	0.597116	16961.8	208.538	8861.35	209.657	8100.43	207.226	174.531	175.466	173.439	238.859	0.149486	0.0736858	190.825	0.915841	0.919902	0.911546	0.0426083	0.0523562	58.8882	6.85563	5.84499	7816.42	80.5785	0.877065	42544.9	501674	0.514247	4545.23	510.498	2.82844	147.907	2295.82	346.761	61.3017	1902.65	301.289	2249.41	362.591	5814.59	26.0235	10.3328	61.8027	5
120	12984.8	40018.7	53003.5	0.950827	0.947935	0.657153	16954.3	209.306	8492.57	210.616	8461.71	207.882	176.175	177.265	174.994	237.913	0.147987	0.0492559	192.67	0.909673	0.910948	0.907949	0.0496614	0.0406892	49.794	7.56302	6.03243	7584.44	78.9207	0.886426	40258.9	511531	0.513714	4606.88	549.32	2.84353	134.619	2295.54	432.739	84.5848	1878.6	330.116	2311.34	414.701	5857.8	26.2504	10.4684	61.8359	5
121	12443.7	39102.7	51546.4	0.88987	0.946886	0.597811	16196.4	202.622	7955.24	204.939	8241.19	200.482	168.826	170.719	167.078	231.372	0.152855	0.0585462	191.965	0.879183	0.885964	0.872736	0.048842	0.0322319	58.7565	6.79531	5.97502	7879.05	82.4507	0.877412	39732.7	501889	0.514419	4582.21	539	2.84364	129.992	2276.99	489.31	95.1259	1815.91	313.882	2305.22	409.008	5816.47	27.1331	10.5635	59.4893	5
122	12873.6	34929.5	47803.2	0.878137	0.922543	0.571525	15950.4	201.749	8267.05	203.368	7683.34	200.115	165.1	166.414	163.772	230.935	0.166523	0.0556368	191.816	0.877112	0.879624	0.874614	0.0465415	0.050703	60.5072	6.16865	5.66958	8372.04	86.9069	0.863721	38378.4	499496	0.516342	4528.99	496.199	2.81707	133.597	2304.16	527.836	93.906	1696.99	268.696	2224.83	362.602	5765.39	27.4199	10.877	58.7075	5
123	12065.2	38609.7	50674.9	0.900399	0.937777	0.626269	16337.7	203.865	8016.91	205.902	8320.76	201.893	169.76	171.501	168.08	231.191	0.15713	0.0467522	193.794	0.876439	0.87939	0.873141	0.0454623	0.0524366	58.3209	6.82037	5.90234	7766.33	80.6852	0.873577	38749.6	506764	0.514936	4575.88	525.052	2.83072	125.22	2308.36	503.734	96.1486	1763.79	303.684	2267.52	399.832	5834.39	27.023	10.6561	59.9349	5
124	13428.5	35245.3	48673.8	0.887294	0.922254	0.597774	16784	212.055	8443.59	213.603	8340.43	210.647	175.358	176.574	174.246	240.284	0.163172	0.0672587	193.673	0.919486	0.922076	0.916996	0.0499013	0.0505564	58.9272	6.25348	5.71978	8776.47	91.716	0.869332	43561	498408	0.513206	4599.81	507.736	2.84369	140.049	2298.69	345.699	60.6546	1955.43	307.031	2301.13	367.686	5876.94	26.2885	10.1898	61.645	5
125	13464.3	36992.5	50456.9	0.872363	0.928862	0.570267	17071.7	212.694	8667.53	215.283	8404.19	209.974	176.437	178.576	174.195	241.251	0.15668	0.0514554	192.815	0.925609	0.929621	0.921108	0.0471925	0.0446126	59.4144	6.56281	5.81114	8334.25	86.4784	0.8701	44633.5	490538	0.512599	4547.12	522.784	2.83633	139.539	2252.36	298.317	55.0475	1996.45	328.198	2294.76	383.245	5707.14	25.7827	10.2087	62.3253	5
126	14222.8	37270.7	51493.5	0.802482	0.907144	0.54351	16749.7	212.366	8141.51	214.464	8608.15	210.719	173.747	175.397	172.434	242.907	0.165744	0.0591285	192.275	0.92924	0.939294	0.920744	0.0437311	0.0651698	64.7996	6.11194	5.64306	8983.83	93.6093	0.852369	46148.1	475484	0.515113	4485.11	534.487	2.81595	147.891	2339.26	297.359	58.2168	1848.49	328.379	2145.85	386.595	5631.55	25.8054	10.8341	61.8353	5
127	13574.6	37650.4	51225	0.882486	0.93137	0.577338	16430.4	210.656	8375.84	212.579	8054.56	208.64	171.163	172.715	169.543	240.511	0.169212	0.0530328	191.978	0.921008	0.925469	0.916338	0.0578519	0.0527075	58.5821	6.40442	5.67387	8825.31	91.9487	0.865354	43191.7	494778	0.512689	4539.86	533.301	2.83163	141.377	2197.97	341.623	62.6248	2000.26	329.3	2341.88	391.924	5816.24	26.5706	9.84272	60.4044	5
128	13060.7	37859.2	50919.9	0.843086	0.91576	0.563066	15963.7	203.666	8070.91	205.443	7892.78	201.785	166.576	168.034	165.029	233.321	0.169604	0.0606953	191.414	0.887525	0.889072	0.885546	0.0485579	0.0464921	63.1597	5.97117	5.65556	8757.78	91.4516	0.861749	38652.7	501393	0.515836	4547.86	531.43	2.83091	136.227	2277.12	533.547	101.462	1737.2	293.742	2270.74	395.203	5816.94	27.3626	10.7122	58.7999	5
129	13986.8	38991.4	52978.2	0.901244	0.929443	0.610835	16583.9	204.891	8406.52	206.523	8177.34	203.134	171.767	173.164	170.262	231.548	0.149348	0.051962	193.843	0.88111	0.888315	0.87351	0.0438282	0.0559242	58.0998	7.02906	5.82612	7618.83	78.97	0.878527	39838.7	505422	0.515253	4596.6	547.163	2.82625	144.578	2362.88	510.536	98.1709	1723.18	304.414	2233.72	402.585	5807.39	26.8464	11.0762	60.6766	5
13	13515.5	34088.2	47603.7	0.839538	0.9244	0.583477	16316.5	206.185	8153.23	208.7	8163.3	204.09	170.617	172.733	168.85	235.644	0.15921	0.0717794	192.077	0.896876	0.903257	0.892686	0.0487983	0.0498145	64.731	6.29349	5.61618	8331.45	86.9442	0.866694	40415.8	492152	0.514034	4516.32	496.202	2.82607	140.903	2218.42	449.499	74.8586	1848.4	280.44	2297.89	355.298	5730.16	26.5945	10.3981	60.2057	5
130	12799	33701	46500	0.888719	0.9263	0.575466	16883.2	214.745	8484.55	216.85	8398.6	212.928	176.039	177.764	174.551	244.95	0.164866	0.0689428	192.017	0.941846	0.94706	0.93668	0.0489003	0.053345	57.2382	6.3901	5.81496	8901.04	93.0763	0.864953	48112.4	480101	0.514592	4547.02	484.78	2.82838	133.568	2381.66	213.472	37.4899	1951.89	313.722	2165.36	351.212	5818.61	25.8311	10.4123	62.335	5
131	12692.7	34280.7	46973.4	0.882401	0.925405	0.614209	16989.8	211.722	8757.92	213.81	8231.91	209.659	175.539	177.295	173.799	239.823	0.154916	0.0517623	193.342	0.918129	0.918624	0.917718	0.044499	0.0538353	59.9914	6.67441	5.86824	8398.85	87.1871	0.867286	43134.2	504723	0.512193	4568.61	487.193	2.83445	131.716	2239.28	338.187	56.6914	1991.14	298.786	2329.32	355.477	5887.53	25.9372	9.94173	62.1876	5
132	13415.8	37392.2	50808	0.882996	0.921254	0.608265	16020.9	206.279	7841.84	206.727	8179.05	205.735	167.332	167.686	166.891	235.24	0.17071	0.0492902	193.019	0.893771	0.890161	0.897296	0.0572603	0.0509234	60.2517	6.27014	5.6651	8927.6	93.4528	0.858502	41404.7	488975	0.514077	4511.39	531.937	2.83419	140.27	2247.54	404.254	76.5421	1859.6	315.125	2263.85	391.667	5726.8	26.9879	10.4117	59.0549	5
133	13825.6	39789.5	53615.2	0.824884	0.931909	0.56959	15378.2	197.994	7643.2	199.11	7734.96	196.665	162.261	163.143	161.183	228.811	0.170272	0.0512858	189.941	0.864805	0.869665	0.860361	0.0541313	0.0538317	64.0319	6.34122	5.68676	8703.03	91.7405	0.86183	35459.8	505555	0.513978	4536.39	564.547	2.84797	145.662	2112.34	628.772	118.841	1795.27	300.044	2424.05	418.885	5890.06	28.0297	9.87301	56.8933	5
134	12988.5	35164.4	48152.9	0.883708	0.932682	0.599199	16517.3	203.572	8423.07	205.195	8094.23	202.126	170.161	171.562	168.903	231.863	0.152602	0.0875732	192.312	0.881352	0.883355	0.880325	0.038246	0.0590803	58.0143	7.02658	5.9515	7950.24	82.0964	0.867329	39426.1	502416	0.512476	4509.15	497.253	2.82168	134.171	2162.5	443.271	73.6122	1903.38	289.469	2346.66	363.081	5696.46	26.5466	10.2161	60.3594	5
135	13330.1	34709.3	48039.4	0.911138	0.943462	0.589856	16870.5	210.006	8243.52	212.19	8627.01	207.878	176.516	178.372	174.706	239.914	0.14867	0.0474644	191.645	0.919035	0.918478	0.919584	0.0457808	0.0416739	55.6971	6.99892	5.9592	7789.79	81.7322	0.884693	40859.2	500399	0.514664	4607.86	503.952	2.84647	139.875	2386.16	411.069	72.2482	1810.63	291.829	2221.7	364.077	5835.22	26.0691	10.9371	62.1354	5
136	14022.4	38041.9	52064.3	0.851119	0.927605	0.56433	16236.8	202.281	8049.88	203.624	8186.95	200.925	167.619	168.73	166.499	230.811	0.157209	0.051899	192.361	0.874962	0.87602	0.874063	0.040633	0.0447216	62.4839	6.64614	5.78901	8203.16	84.8637	0.862174	39052	508287	0.51358	4522.71	538.31	2.81922	145.137	2240.22	448.272	84.1137	1834.22	309.059	2282.49	393.172	5826.13	26.9426	10.2565	59.5942	5
137	13438.8	38031.8	51470.6	0.879448	0.925371	0.602703	17055.2	214.447	8461.77	216.459	8593.43	212.699	177.581	179.232	176.133	243.288	0.162381	0.0636114	193.44	0.93098	0.932506	0.929116	0.0439981	0.0478731	60.7536	6.29642	5.54262	7917.21	82.1765	0.864664	44239.6	496249	0.512204	4534.93	534.542	2.81991	139.369	2216.27	334.658	61.0518	1984	334.121	2318.66	395.173	5836.53	25.6317	9.89471	62.8169	5
138	13104.3	39916.2	53020.5	0.911764	0.932022	0.627325	17143.7	214.123	8575.5	215.66	8568.21	212.65	178.357	179.635	177.128	243.707	0.153452	0.0479972	192.408	0.935752	0.939858	0.932183	0.0460185	0.0435678	55.5128	6.68333	5.76886	8190.93	85.33	0.873697	45222	486872	0.512907	4569.73	553.067	2.83195	136.617	2296.75	268.567	53.4475	2004.41	363.003	2272.98	416.45	5773.24	25.6137	10.2501	63.0651	5
139	12901.5	39124.2	52025.7	0.881872	0.933873	0.585919	17053.5	211.069	8443.55	213.054	8609.91	209.386	176.682	178.358	175.262	239.374	0.147794	0.0456815	193.128	0.917642	0.920537	0.914478	0.0478119	0.0371146	57.9371	7.04167	5.99356	8200.56	85.1615	0.878479	45902.2	485543	0.51385	4604.85	540.085	2.84003	133.739	2360.8	302.793	59.2801	1941.26	347.066	2244.05	406.346	5760.04	26.0663	10.5461	62.2728	5
14	13690.1	34490.6	48180.6	0.915726	0.942574	0.620336	17179.2	212.745	8427.55	212.684	8751.65	212.795	177.877	177.83	177.91	239.739	0.147735	0.035746	194.859	0.917876	0.916227	0.920011	0.0486526	0.0406098	56.3081	7.15616	5.88725	7965.18	82.5684	0.884666	44654	493401	0.514058	4590.76	498.281	2.82949	141.76	2441.67	294.179	52.7531	1854.91	303.768	2149.09	356.521	5821.6	25.8251	10.8988	62.9084	5
140	13621.3	39502.7	53123.9	0.923632	0.936943	0.629634	17228	213.678	8935.08	216.057	8292.9	210.902	179.23	181.216	176.919	241.878	0.150592	0.0397433	193.331	0.928137	0.934897	0.920539	0.0419799	0.0583713	54.3821	6.65253	5.70944	7703.6	80.2192	0.876697	44048.1	491826	0.510354	4520.46	551.718	2.82452	141.566	2153.67	284.174	52.8696	2082.62	357.283	2366.79	410.152	5735.9	25.2721	9.72989	63.4488	5
141	14648	35532.9	50180.9	0.881546	0.921232	0.590293	16882.1	208.576	8477.39	210.213	8404.74	206.969	173.224	174.593	171.884	238.347	0.15578	0.0512755	191.577	0.912296	0.91125	0.913588	0.0418984	0.0481643	59.0661	6.666	5.95589	7819.56	80.4637	0.870625	41515.8	505182	0.515078	4537.17	515.927	2.82131	150.673	2301.48	402.172	70.1373	1833.51	295.117	2235.69	365.254	5759.1	26.1936	10.6549	61.5069	5
142	13808.8	35497.1	49305.9	0.878793	0.925666	0.571202	16641.6	209.279	8385.03	210.814	8256.55	207.884	172.081	173.35	170.924	240.326	0.161795	0.0529631	190.862	0.919723	0.921677	0.91774	0.0472542	0.0552638	59.3045	6.47621	5.72424	8541.8	88.2742	0.862516	42306.3	492221	0.516722	4514.67	508.539	2.81846	142.577	2358.46	416.077	75.5201	1740.14	290.441	2156.22	365.961	5696.24	26.3117	11.1236	60.9827	5
143	13589.7	35796.9	49386.6	0.88021	0.908533	0.566018	16237.2	206.065	8104.17	207.651	8133.04	204.799	168.7	170.019	167.64	235.825	0.170435	0.0647259	192.056	0.896648	0.898808	0.895543	0.0506351	0.0578833	59.2892	6.20178	5.59633	8898.53	92.7121	0.860819	41691.2	486977	0.514445	4488.11	513.148	2.84146	141.236	2227.52	419.217	76.0605	1841.37	295.852	2260.59	371.913	5667.38	26.6201	10.4392	59.43	5
144	13096.8	37332.7	50429.5	0.89227	0.916653	0.587506	16641.3	211.133	8058.81	213.999	8582.52	208.553	173.874	176.203	171.775	240.382	0.16337	0.0598331	193.087	0.918154	0.926177	0.910456	0.0563773	0.0487288	58.5055	6.54607	5.71954	8666.02	90.5376	0.874938	45070.4	490148	0.516197	4575.58	525.595	2.83413	136.297	2434.39	323.885	63.6756	1817.3	325.623	2141.19	389.298	5829.94	26.5159	10.9593	61.1112	5
145	13128	34011.8	47139.8	0.820046	0.930433	0.564246	16477.8	203.114	8199.21	204.805	8278.55	201.648	169.702	171.11	168.475	232.859	0.146966	0.0612363	191.124	0.886305	0.889537	0.883787	0.0460149	0.0416512	64.1452	6.87622	5.92253	7896.72	81.7237	0.876684	38139.4	507667	0.515692	4555.41	487.543	2.84024	135.99	2337.91	496.436	86.3212	1721.07	265.231	2217.51	351.553	5796.54	26.7339	10.953	60.0602	5
146	13618.8	33924.7	47543.5	0.84883	0.92674	0.55877	16575.7	207.35	8579.46	209.216	7996.26	205.331	172.418	173.963	170.744	237.996	0.15434	0.0564239	190.725	0.909549	0.912878	0.906122	0.0469846	0.0446008	61.3624	6.48281	5.80504	8408.32	87.3587	0.868571	39176.9	503072	0.517275	4589.66	493.761	2.82473	141.396	2393.06	548.996	95.6567	1647.61	256.708	2196.61	352.365	5799.5	26.6866	11.4557	60.969	5
147	13040.7	39347.5	52388.2	0.866522	0.926558	0.582959	15963	202.17	8109.47	204.051	7853.54	200.296	167.097	168.652	165.549	230.676	0.159565	0.0604957	192.148	0.876711	0.879019	0.874136	0.0518775	0.0629676	60.5735	6.74808	5.93041	8673.54	91.3901	0.869899	37645.2	500349	0.515819	4588.1	549.765	2.85529	137.256	2334.28	533.655	107.706	1720.16	304.802	2253.81	412.508	5808.34	27.4195	10.9737	58.7269	5
148	13979.4	37298.9	51278.3	0.847886	0.915945	0.542628	16569.9	209.754	8515.68	211.281	8054.2	207.902	172.115	173.424	170.559	239.839	0.1605	0.0463739	191.83	0.917933	0.920477	0.914187	0.0570427	0.0572148	61.7797	6.40797	5.73482	8873.53	92.6674	0.870707	42628.2	498215	0.514723	4571.3	534.292	2.84618	145.649	2335.99	404.188	76.9675	1831.12	311.676	2235.31	388.643	5815.08	26.5464	10.6676	60.632	5
149	14492.4	38653	53145.4	0.917304	0.94165	0.623754	16581.8	206.505	8431.71	207.732	8150.12	205.212	172.979	174.038	171.862	233.903	0.14982	0.0571799	193.424	0.892723	0.891071	0.893901	0.0500949	0.0529939	57.3127	6.97891	5.82575	7824.26	81.7727	0.879092	38016.9	506628	0.514649	4600.46	555.655	2.84677	151.333	2320.97	555.706	106.529	1723.78	297.793	2279.49	404.322	5844.78	26.6387	10.9383	60.7706	5
15	13921.1	39525.9	53447	0.907582	0.930467	0.630913	17016	213.593	8555.44	215.82	8460.57	211.596	177.62	179.506	175.928	240.458	0.160144	0.0631407	194.831	0.920671	0.9238	0.918442	0.045749	0.0448106	58.0629	6.67338	5.90554	8315.86	87.0253	0.872616	43409	499966	0.511185	4580.06	559.303	2.84537	145.476	2206.69	336.445	63.1802	2036.93	350.647	2373.37	413.827	5836.33	25.8031	9.89292	62.4894	5
150	14190.7	34227.2	48417.9	0.894741	0.937049	0.590825	16909.3	211.41	8837.56	213.353	8071.74	209.341	175.307	176.942	173.566	240.461	0.158167	0.0709365	192.5	0.921635	0.925125	0.917629	0.0435343	0.0486145	55.8558	6.60643	5.7985	8131.21	84.4782	0.868519	44820.8	481847	0.512458	4486.82	501.879	2.82141	147.256	2231.54	271.242	46.4469	1984.04	308.176	2255.28	354.623	5671.49	25.5901	10.1298	62.1877	5
151	13848.8	40896.7	54745.5	0.880195	0.909032	0.597438	16706.7	208.825	8248.29	210.066	8458.4	207.588	172.712	173.702	171.726	237.931	0.16172	0.0650028	192.885	0.90594	0.908048	0.903703	0.0458919	0.0479947	59.163	6.17527	5.67748	8839.68	91.4652	0.864237	45810.8	489012	0.511388	4536.85	566.249	2.8322	143.123	2158.15	332.609	64.5586	2046.09	358.567	2378.7	423.126	5757.81	26.3024	9.74447	60.9559	5
152	15574.6	35110.4	50685	0.877666	0.927691	0.588816	16726.8	210.701	8284.34	213.734	8442.44	208.115	174.73	177.268	172.576	239.981	0.158893	0.0517856	192.79	0.916775	0.921577	0.913082	0.0532388	0.0381135	59.8888	6.69642	5.74397	8360.49	87.2783	0.87632	42749.4	500053	0.514111	4585.91	528.598	2.84086	162.194	2316.52	371.522	65.9601	1897.87	300.444	2269.39	366.404	5869.44	26.3409	10.3759	61.3661	5
153	12771.5	38149	50920.5	0.9159	0.926405	0.584574	17328.9	214.109	8608.07	215.835	8720.84	212.319	179.17	180.608	177.672	244.043	0.148776	0.0647469	192.061	0.937654	0.944684	0.930843	0.0432906	0.0502165	54.0777	6.47653	5.66751	8036.93	83.1309	0.874652	45315.8	495356	0.510312	4533.5	527.235	2.81892	132.057	2173.82	241.977	44.1518	2117.7	351.026	2359.68	395.178	5804.48	25.3245	9.60432	63.5736	5
154	13457.3	37401.7	50859	0.904415	0.942592	0.624502	16972	208.167	8697.23	208.909	8274.73	207.313	175.65	176.272	174.933	237.137	0.144929	0.0648502	192.2	0.906175	0.908075	0.903705	0.0424358	0.0523519	56.9098	7.19486	5.9824	7837.13	81.5037	0.878383	38917.9	514875	0.514769	4614.05	526.497	2.83544	139.426	2321.35	528.294	95.5565	1764.41	291.515	2292.7	387.072	5857.2	26.2971	10.8987	62.0172	5
155	13644.7	34847	48491.7	0.87518	0.928073	0.592759	15965.2	200.803	8142.57	202.302	7822.65	199.143	165.482	166.681	164.155	229.044	0.155979	0.0665876	192.627	0.865833	0.867279	0.864624	0.0547727	0.0436681	61.5361	6.5488	5.67238	8455.59	88.6343	0.874664	36742.3	508708	0.514616	4590.12	506.128	2.84973	142.575	2252.56	589.162	98.6696	1748.4	264.883	2337.56	363.553	5865.19	27.6207	10.5755	58.4634	5
156	13818.5	33013.7	46832.2	0.904687	0.946236	0.627674	16685.6	204.72	8721.55	207.566	7964.03	201.785	172.493	174.869	170.049	230.603	0.143864	0.0553292	194.842	0.877383	0.884313	0.870394	0.0387851	0.0383254	57.3353	7.24129	5.94891	7767.03	80.4308	0.874638	39617	507150	0.512645	4543.32	484.281	2.82061	142.8	2265.99	415.228	66.5307	1862.11	274.95	2277.33	341.481	5774.97	26.3914	10.4591	61.1377	5
157	14445.4	32733.7	47179	0.862975	0.915785	0.577484	16764.7	211.307	8323	213.318	8441.74	209.351	173.431	175.093	171.81	241.195	0.163773	0.0465991	192.187	0.923991	0.929781	0.918135	0.044806	0.0465788	61.9989	6.50555	5.7628	8831.49	91.5257	0.857206	45127.6	482795	0.51597	4507.27	488.241	2.81723	149.469	2388.41	310.463	53.9122	1808.4	284.86	2118.86	338.772	5685.49	26.0304	10.9598	61.5449	5
158	14005.7	33633.9	47639.6	0.790148	0.919327	0.544579	16149.1	204.822	8213.64	205.811	7935.48	203.704	168.324	169.14	167.404	235.656	0.168522	0.0492682	190.353	0.8976	0.894071	0.900821	0.0423776	0.0460252	66.5157	5.85697	5.59641	8525.09	89.1074	0.858085	40986.9	498246	0.514875	4519.88	498.251	2.8275	146.346	2259.99	407.552	70.5005	1852.34	281.404	2259.89	351.905	5851.95	26.8814	10.2348	59.61	5
159	13284.9	37902.3	51187.2	0.947252	0.949297	0.651102	17952.2	218.083	8900.11	219.846	9052.12	216.274	184.608	186.094	183.071	245.329	0.137255	0.0464796	194.506	0.946266	0.952212	0.94006	0.0397325	0.0461641	50.0341	7.59375	6.07979	7687.98	79.1539	0.882117	47974.4	501941	0.510983	4589.9	526.191	2.81753	136.663	2324.43	174.664	32.6746	2090.81	356.853	2265.47	389.528	5947.2	24.8812	9.82203	65.5558	5
16	13463.5	34725	48188.5	0.87584	0.920033	0.580512	16644.2	208.929	9055.41	210.224	7588.82	207.318	172.78	173.842	171.456	238.045	0.163957	0.0516753	192.022	0.910011	0.912522	0.906779	0.0437969	0.0447625	59.8023	6.38911	5.74798	8572.37	88.8573	0.864189	42052.8	497387	0.517129	4564.15	498.38	2.82348	139.272	2405.34	437.372	78.531	1721.44	280.577	2158.81	359.108	5776.26	26.5198	11.1737	61.0076	5
160	12101.1	34411.9	46513	0.881001	0.934373	0.60253	16498	204.028	8105.25	205.304	8392.76	202.637	171.025	172.073	169.877	232.271	0.15222	0.0440613	192.478	0.884165	0.885799	0.880709	0.0402622	0.044889	60.0168	6.80068	5.96018	7639.72	79.27	0.876962	37181.8	514077	0.514427	4599.97	482.494	2.83254	125.506	2278.87	560.105	94.4339	1761	262.554	2321.1	356.988	5871.41	26.9118	10.7019	60.4153	5
161	13607.5	37264.2	50871.7	0.874389	0.931885	0.581717	16281	203.513	7838.5	205.456	8442.49	201.666	169.312	170.938	167.771	233.446	0.152587	0.0587557	191.586	0.885868	0.893364	0.879094	0.04402	0.041865	59.771	6.63537	5.83629	8262.65	86.1989	0.870769	41718.9	493634	0.513433	4558.78	528.91	2.81887	141.623	2239.38	423.193	76.6306	1896.21	310.656	2319.4	387.287	5763.98	26.9507	10.4056	60.1286	5
162	12986.5	38145.5	51132	0.920829	0.929776	0.65341	17376.3	218.497	8798.81	220.996	8577.51	216.07	180.721	182.878	178.628	246.476	0.160793	0.0557248	194.115	0.949981	0.953969	0.946724	0.0429367	0.0548502	57.1208	6.81753	5.99841	8489.92	88.4558	0.866775	47183.2	483756	0.512566	4558.39	531.419	2.81848	135.091	2310.1	235.096	44.6493	2013.2	351.679	2248.3	396.328	5736.34	25.2912	10.3526	64.0916	5
163	13377	36765.9	50142.9	0.883728	0.912353	0.582624	17131.5	218.281	8207.31	219.772	8924.24	216.806	178.23	179.447	177.03	248.398	0.165663	0.0569733	192.978	0.956092	0.963201	0.949399	0.058177	0.0455556	59.0006	6.29516	5.68158	9521.7	99.5179	0.860322	46769.7	503833	0.511406	4564.98	523.327	2.85514	139.603	2240.69	192.149	34.7234	2132.14	349	2324.29	383.724	5976.27	25.6106	9.55035	62.5771	5
164	14724.2	41461.6	56185.8	0.91086	0.933563	0.592653	16247.2	204.142	8559.44	205.149	7687.79	202.943	168.544	169.395	167.516	232.02	0.161116	0.043144	193.034	0.882632	0.882255	0.883441	0.0476747	0.0444631	54.7043	6.72015	5.78082	8188.58	85.2296	0.87053	41184.1	501234	0.513209	4559.27	585.257	2.83063	153.002	2212.88	477.013	95.4036	1869.39	336.852	2346.4	432.255	5820.29	27.1023	10.1814	59.5843	5
165	13345.5	38631.6	51977	0.867008	0.929178	0.577733	15924.1	197.39	7914.24	197.912	8009.87	197.144	165.103	165.546	164.892	225.828	0.151765	0.0638777	191.692	0.853178	0.849516	0.857943	0.042542	0.0584362	61.4561	6.876	5.9251	7945.35	82.2843	0.873875	35657	508930	0.514965	4555.39	536.706	2.82486	138.062	2243.83	588.218	110.651	1723.34	287.993	2311.56	398.644	5792.54	27.6715	10.7258	58.334	5
166	13166.4	40027.4	53193.8	0.886221	0.924211	0.590489	16738.9	207.361	8352.25	207.817	8386.63	207.087	173.686	174.038	173.491	236.667	0.153797	0.0528479	192.042	0.903484	0.901292	0.905386	0.0441575	0.0428639	59.3376	6.55194	5.76896	8130.89	84.2522	0.876046	40695.9	509998	0.514152	4582.96	550.286	2.83131	136.139	2303.32	432.97	85.6832	1846.66	328.464	2279.63	414.147	5883.99	26.481	10.466	61.1907	5
167	13268.9	36171.7	49440.6	0.883106	0.938225	0.611826	16714.3	209.494	8373.29	211.913	8341.01	207.213	174.318	176.33	172.424	238.066	0.156227	0.0632706	192.895	0.911768	0.917534	0.907124	0.0517282	0.0555133	59.6435	6.66406	5.8979	8083.23	84.2962	0.877114	41173.3	502945	0.515112	4582.51	513.561	2.84134	138.126	2356.13	428.016	77.4933	1798.37	297.941	2226.38	375.435	5839.43	26.3601	10.8036	61.2555	5
168	13023.7	38658.2	51682	0.897588	0.90818	0.568811	16195.7	204.876	8354.12	204.884	7841.61	204.872	168.356	168.347	168.372	233.747	0.16964	0.057261	192.491	0.88831	0.886297	0.890342	0.0397617	0.0459923	57.9729	5.92738	5.52231	8586.23	89.8781	0.856665	40166.9	488336	0.515332	4505.53	537.749	2.827	136.012	2256.3	495.875	95.3948	1753.36	306.342	2249.24	401.737	5689.24	26.6969	10.7774	59.8105	5
169	14231	35686.4	49917.4	0.883318	0.944832	0.596378	17210.3	214.249	8930.24	216.428	8280.06	211.829	179.211	181.029	177.201	243.339	0.149766	0.0513442	192.364	0.936202	0.941917	0.930112	0.0444892	0.0506856	58.48	7.21225	5.99894	8034.66	83.3364	0.873054	43547.1	491061	0.516192	4566.26	517.495	2.82067	147.527	2460.01	360.94	68.9192	1745.31	301.049	2106.25	369.968	5719.71	25.6147	11.4683	63.2658	5
17	13367.8	36690.4	50058.3	0.86374	0.927477	0.563255	16390.9	208.177	7814.98	210.33	8575.92	206.188	171.556	173.338	169.91	237.979	0.160511	0.0586519	192.408	0.906595	0.908009	0.905395	0.0611331	0.0458332	58.9909	6.30206	5.56481	8430.2	88.3883	0.877159	40932.3	494156	0.514827	4565.98	523.96	2.8601	139.864	2326.2	459.865	87.1115	1779.92	296.984	2239.78	384.095	5783.56	26.6431	10.8059	60.0206	5
170	13560.4	38873.5	52433.9	0.868666	0.925843	0.599101	16791.5	208.501	8317.73	209.684	8473.72	207.324	173.37	174.377	172.371	237.518	0.159409	0.0581577	192.645	0.904488	0.903892	0.904317	0.0382413	0.0367488	59.4826	6.54302	5.79604	8132.18	83.9975	0.865332	41522.3	501850	0.513889	4537.6	541.269	2.81607	140.07	2282.52	417.492	79.8261	1837.59	321.373	2255.08	401.199	5768.67	26.2149	10.5884	61.5428	5
171	12836.4	32013.5	44849.9	0.829859	0.927568	0.572719	16558.9	208.196	8900.1	209.467	7658.81	206.411	172.15	173.175	170.697	236.942	0.15562	0.0423647	192.464	0.906694	0.907208	0.904648	0.0501626	0.0429825	63.0671	6.58925	5.79322	8394.67	87.6319	0.866855	39915.1	505645	0.515139	4576.21	467.698	2.8345	133.807	2322.48	498.507	80.4111	1755.22	253.48	2253.73	333.891	5844.11	26.5972	10.8047	60.8184	5
172	14300.7	32853.9	47154.6	0.895914	0.933626	0.618582	17017.4	212.001	9149.5	214.692	7867.87	208.857	177.064	179.334	174.406	239.045	0.150312	0.0565885	193.777	0.918686	0.929219	0.906346	0.0413067	0.0384581	58.2602	6.6296	5.89533	7660.56	79.719	0.87396	42010.2	497835	0.51238	4543.06	490.127	2.81605	148.831	2280.3	371.174	61.4267	1891.59	279.869	2262.76	341.296	5761.49	25.6845	10.552	62.8728	5
173	12871.6	39371.6	52243.2	0.872321	0.940049	0.591152	17189.4	215.062	8634.31	218.576	8555.12	211.728	179.835	182.772	177.049	243.954	0.152076	0.0378005	192.959	0.938532	0.947425	0.930421	0.0570558	0.0361724	59.5863	6.81654	5.88026	8033.41	84.228	0.889133	43500.3	507796	0.511096	4604.83	547.105	2.86801	134.823	2224.27	316.002	60.7985	2064.56	351.483	2380.56	412.282	5957.31	25.6002	9.6934	62.7644	5
174	13267.4	36932.7	50200.2	0.932151	0.937441	0.634624	16837.5	209.291	8583.25	211.284	8254.2	207.04	174.409	176.081	172.518	236.233	0.149818	0.0694459	194.262	0.901979	0.907354	0.896267	0.0480093	0.0456549	53.0128	7.1287	6.03909	8154.15	85.1602	0.872165	40135.2	506657	0.513219	4570.55	523.724	2.85098	138.436	2251.43	468.061	84.6834	1851.06	300.605	2319.12	385.288	5805.12	26.1158	10.4786	61.4848	5
175	14647.9	37205.8	51853.6	0.856017	0.912381	0.567534	15964	208.02	7977.43	209.287	7986.58	206.89	168.031	169.053	167.126	238.875	0.18049	0.0712335	191.901	0.907835	0.907457	0.908676	0.057203	0.0531644	61.0949	5.64573	5.27335	9373.91	98.9816	0.860504	46837.6	460772	0.514965	4519.92	545.694	2.83859	154.252	2277.01	363.341	68.372	1879.57	323.07	2242.91	391.443	5595.15	26.9747	10.6982	59.2276	5
176	12440	35841.8	48281.8	0.88803	0.930382	0.601182	17448.7	213.11	9368.85	214.46	8079.87	211.398	178.478	179.606	177.046	242.057	0.15137	0.0524465	192.346	0.930883	0.932058	0.928767	0.0315681	0.0482855	57.9181	7.05418	5.83277	7646.08	78.2833	0.8685	44002.5	495755	0.513429	4509.9	494.106	2.79734	127.318	2267.04	339.35	59.488	1903.51	307.299	2242.86	366.787	5646.74	25.2945	10.6288	63.8312	5
177	12715.5	40192.1	52907.6	0.895648	0.922047	0.600311	16247	207.207	8265.65	209.819	7981.35	204.616	169.595	171.733	167.491	235.805	0.168173	0.048263	193.171	0.896589	0.903216	0.890631	0.0486695	0.0415965	57.859	6.41563	5.71403	8752.88	91.7169	0.863386	39502.7	498330	0.514334	4556.03	552.09	2.82424	132.792	2218.56	546.652	106.768	1790.81	312.531	2337.46	419.299	5782.22	26.8972	10.5571	60.107	5
178	13417.5	35153.6	48571.1	0.9059	0.930617	0.630739	17108.5	212.475	8363.17	213.48	8745.33	211.687	177.575	178.418	176.913	238.854	0.150112	0.069677	194.929	0.914873	0.914305	0.915655	0.0417677	0.0409057	55.4838	6.85263	6.04807	7890.44	82.0622	0.872525	42650.1	494206	0.512602	4549.16	504.176	2.83219	139.387	2295.55	333.773	59.535	1919.84	305.254	2253.61	364.789	5675.2	25.6115	10.656	62.7849	5
179	13854.8	37597.7	51452.5	0.861798	0.935636	0.576551	17223	211.749	8805.96	215.109	8417.08	208.404	178.994	181.843	176.165	241.293	0.148425	0.066354	192.056	0.925803	0.939756	0.912112	0.0436013	0.0428709	61.338	6.86504	5.85531	7972.51	83.1391	0.882203	43318.3	500700	0.513702	4599.57	533.867	2.84681	143.972	2341.21	329.658	62.351	1928.71	327.544	2258.36	389.895	5871.72	25.7637	10.3621	62.8731	5
18	12991.1	38684.1	51675.2	0.899718	0.929865	0.586171	16710.2	205.955	8370.16	206.254	8340.03	205.694	173.184	173.435	172.971	234.7	0.14852	0.0528662	192.41	0.894316	0.888441	0.900771	0.0469799	0.0438994	56.6897	6.8043	5.77131	7780.28	80.7611	0.884221	39772.3	500319	0.513302	4550.4	535.685	2.84033	134.592	2248.64	444.139	82.7022	1857.62	318.391	2301.76	401.093	5736.74	26.3182	10.5513	60.9611	5
180	13249.7	37809.2	51058.9	0.884032	0.93249	0.57668	16359.2	208.675	8423.71	210.569	7935.45	206.901	171.016	172.594	169.53	238.852	0.169695	0.048387	191.226	0.914507	0.917783	0.91129	0.0504701	0.0573105	59.8235	6.42067	5.75582	8157.83	85.3077	0.871297	41684.7	489044	0.513124	4504.71	532.508	2.82372	138.475	2207.77	399.697	74.2704	1897.24	319.762	2296.94	394.032	5686.94	26.4417	10.3674	60.4798	5
181	13191.6	35623	48814.6	0.91897	0.92605	0.615645	16931.9	212.351	8777.09	214.703	8154.79	209.991	176.003	177.931	174.055	240.507	0.160688	0.0608469	193.074	0.92263	0.926417	0.918819	0.0479807	0.0407592	54.8537	6.73503	5.91224	8066.73	83.8682	0.874777	44304.7	487197	0.512653	4523.91	506.732	2.83257	136.969	2258.65	283.172	50.4271	1982.09	319.336	2265.26	369.763	5728.71	25.7847	10.1489	62.0543	5
182	13122	38609.7	51731.7	0.929022	0.948229	0.610015	17036.4	208.799	8923.78	210.515	8112.58	206.976	176.331	177.8	174.763	237.191	0.144767	0.0351872	192.582	0.908043	0.908005	0.907651	0.0371867	0.0394355	52.5958	7.05031	5.90088	7277.13	75.4537	0.878443	41644.7	504017	0.513335	4534.77	536.426	2.81544	135.853	2310.49	364.147	70.6253	1860.14	329.947	2224.28	400.572	5826.03	25.7634	10.5266	62.6104	5
183	13551.2	30847	44398.2	0.903597	0.930652	0.59349	17000.3	212.474	8130.7	214.469	8869.61	210.749	177.001	178.654	175.575	242.156	0.15371	0.0697464	192.854	0.925606	0.929696	0.922107	0.0489747	0.0538604	55.4359	6.82883	5.63259	8067.06	83.9439	0.878127	44809.6	491671	0.513975	4566.87	461.862	2.82615	140.871	2360.58	306.461	48.8522	1899.83	272.139	2206.29	320.992	5815.14	25.865	10.5815	62.5747	5
184	12983.7	35273.9	48257.6	0.876685	0.934745	0.599779	16551.7	207.256	8535.87	208.547	8015.88	205.986	172.373	173.464	171.296	235.092	0.153952	0.0382163	192.99	0.897446	0.895663	0.899583	0.052134	0.0401094	59.8092	6.56953	5.86206	8354.43	87.4747	0.877688	43643.8	482980	0.513509	4572.09	505.621	2.85461	135.842	2287.38	357.366	62.6903	1927.34	307.089	2284.71	369.779	5736.19	26.4681	10.4245	60.6097	5
185	13334.3	38964.1	52298.4	0.851709	0.925954	0.552431	16521.8	205.723	8372.56	207.17	8149.24	204.117	171.25	172.458	169.904	235.131	0.156237	0.0628008	191.77	0.895651	0.896709	0.893946	0.0432193	0.0438881	61.7555	6.67292	5.80986	8177.27	84.8419	0.870763	40456.2	493624	0.513884	4503.01	542.302	2.82406	138.152	2253.86	425.558	82.9725	1823.59	321.178	2249.15	404.151	5663.56	26.3492	10.7147	60.5978	5
186	13765.5	38219.4	51985	0.854383	0.923538	0.593969	16236.8	205.411	8263.5	205.95	7973.3	205.008	170.21	170.674	169.851	233.304	0.166738	0.0590006	193.536	0.885688	0.878764	0.893543	0.0421398	0.0526709	64.2833	6.31898	5.72885	8520.85	89.085	0.867942	40064.9	502311	0.514384	4569.74	542.881	2.82513	143.749	2300.31	463.552	88.6039	1805.88	310.528	2269.43	399.132	5850.47	26.9912	10.5983	60.0312	5
187	14367	36220.3	50587.3	0.947828	0.952184	0.627945	16805.4	207.454	8144.25	209.481	8661.16	205.479	174.972	176.68	173.308	235.403	0.142349	0.0446497	193.329	0.899027	0.902707	0.8954	0.0522742	0.0468672	50.1609	7.42522	6.00244	7417.85	77.2828	0.892525	39752.2	503877	0.513411	4567.97	526.687	2.8501	149.687	2314.74	426.508	76.7755	1826.73	300.224	2253.24	377	5814.74	26.1171	10.6283	61.4248	5
188	13116.3	36329.4	49445.8	0.814119	0.914332	0.571518	16940.1	213.682	8528.06	214.936	8412.02	212.39	175.917	176.926	174.879	243.565	0.163943	0.0403827	192.168	0.934832	0.94013	0.930274	0.0427394	0.0396011	63.4908	6.27847	5.82229	8689.15	90.2438	0.860453	45867.1	487801	0.512531	4536.73	513.062	2.81652	136.236	2266.39	259.076	45.4239	2011.26	331.403	2270.34	376.827	5746.37	25.8298	10.1607	62.4428	5
189	13472.4	35847.7	49320.1	0.8839	0.93445	0.57695	16635.8	207.39	8169.81	209.737	8465.96	205.159	173.673	175.628	171.815	238.992	0.153953	0.0590552	190.545	0.912308	0.917146	0.907767	0.037284	0.0406238	58.2904	6.61221	5.59115	7834.43	82.1421	0.874553	40441.7	505382	0.513941	4582.12	515.312	2.81571	140.665	2271.89	453.88	80.2142	1856.35	294.433	2310.23	374.647	5886.07	26.3984	10.4217	61.7403	5
19	12917.6	39708.1	52625.7	0.892749	0.93027	0.60151	16167.9	206.215	8144.14	206.726	8023.76	205.829	169.112	169.521	168.795	234.597	0.165849	0.036847	193.249	0.892236	0.888842	0.89573	0.0561289	0.0500567	59.0137	6.61831	5.7476	8441.74	88.4658	0.873173	40159.9	500139	0.514792	4560.48	551.245	2.83882	135.132	2316.42	470.142	94.8355	1773.91	321.278	2244.06	416.114	5816.12	27.0148	10.742	59.5689	5
190	14296.5	36415.5	50712	0.877218	0.927195	0.579734	16523.1	207.062	8201.48	210.09	8321.65	204.3	170.735	173.188	168.487	236.767	0.16036	0.0573657	192.131	0.901439	0.907828	0.89608	0.0500501	0.0627851	60.2281	6.63664	5.68893	8313.1	85.9089	0.864557	42792.7	494820	0.515618	4503.57	523.345	2.83527	147.642	2339.08	382.853	72.1439	1781.64	303.559	2164.49	375.703	5776.88	26.404	10.6474	60.2125	5
191	12446	37721.7	50167.7	0.845189	0.9157	0.597757	16319.6	202.651	8359.49	204.595	7960.14	200.761	169.387	171.006	167.811	231.693	0.156827	0.0586812	192.046	0.879742	0.879842	0.880251	0.0466474	0.0410427	63.653	6.69832	5.74627	8270.3	85.9127	0.87622	38137.8	504252	0.515711	4565.46	519.852	2.84213	128.899	2308.07	540.172	102.028	1717.22	288.924	2257.39	390.952	5785.45	27.0258	10.9201	59.5356	5
192	13857.8	37463.2	51321	0.915739	0.930314	0.601986	16553.2	204.337	8269.65	206.464	8283.51	202.292	170.524	172.292	168.827	230.798	0.14791	0.0530534	194.491	0.876635	0.882178	0.872169	0.0409455	0.0562416	55.9151	7.07905	5.94988	8187.73	84.9628	0.866773	37468	510735	0.516776	4611.32	532.441	2.83451	143.811	2397.47	585.362	110.799	1628.49	277.831	2213.86	388.63	5835.39	26.9037	11.3862	60.5445	5
193	13792.7	32733.5	46526.2	0.900444	0.94601	0.606162	17555.4	216.05	8883.7	216.682	8671.74	215.51	181.813	182.367	181.337	246.092	0.141187	0.0444276	191.881	0.947671	0.949014	0.946452	0.0506837	0.0364013	57.1718	7.29333	5.88782	7717.38	80.2441	0.889206	46370.1	499080	0.513254	4604.64	482.917	2.84214	143.227	2389.73	234.243	39.2165	1980.67	300.473	2214.92	339.69	5917.85	25.318	10.3521	64.0842	5
194	13360.7	40927.7	54288.4	0.916054	0.942676	0.594092	16431.9	202.242	8564.79	203.382	7867.15	201.156	169.543	170.492	168.64	229.671	0.14757	0.0510516	192.79	0.872503	0.872747	0.872824	0.0445875	0.0416015	54.0924	7.07401	5.95857	7631.52	79.0425	0.878596	39109.4	514290	0.512155	4597.23	561.251	2.83781	138.23	2158.25	512.293	97.993	1926.69	325.028	2438.98	423.021	5854.38	27.0689	9.92086	59.9158	5
195	13553.4	41002.8	54556.3	0.959037	0.94125	0.629412	17810.3	214.331	8870.89	216.624	8939.46	212.175	182.006	183.915	180.203	242.841	0.138674	0.0429656	193.008	0.933259	0.934892	0.931711	0.0295182	0.0404156	49.0478	7.56972	6.05227	7572.34	77.6809	0.875714	44358.6	503236	0.510412	4552.89	559.62	2.81196	139.019	2208.82	255.292	50.1487	2088.78	370.453	2344.07	420.601	5781.89	24.9717	9.83941	64.9067	5
196	14252.2	38751	53003.2	0.860647	0.92395	0.568072	16398.4	206.144	8669.1	207.035	7729.29	205.55	170.488	171.244	169.979	234.953	0.161429	0.0502078	192.383	0.895565	0.896052	0.896886	0.0448716	0.0524593	62.3513	6.36287	5.757	8200.94	85.5249	0.866299	42890.7	485387	0.515989	4521.22	550.995	2.83215	148.211	2303.67	443.493	87.0599	1774.05	315.724	2217.55	402.784	5707.59	26.5413	10.8131	60.2485	5
197	14538.3	37851.6	52389.9	0.919515	0.93945	0.610886	16528.9	204.429	8063.08	206.668	8465.86	202.42	170.414	172.235	168.782	233.561	0.149942	0.0599093	191.714	0.889821	0.897584	0.882578	0.0493683	0.0462567	54.8541	7.1307	6.03708	7778.3	80.4015	0.880283	40356.4	507024	0.514021	4584.94	541.329	2.83647	150.178	2258.67	468.622	84.447	1857.64	306.704	2326.26	391.151	5793.16	26.8943	10.4865	60.1779	5
198	13264.9	34782.7	48047.6	0.810216	0.912789	0.541853	16878.9	209.799	8463.03	211.698	8415.91	208.071	173.807	175.345	172.4	239.355	0.159729	0.0635262	192.637	0.914514	0.917727	0.911589	0.0394749	0.0629905	65.7041	6.37573	5.60214	8711.33	89.8424	0.86344	44325.7	489756	0.514668	4542.02	495.234	2.81708	136.871	2337.39	345.997	60.0537	1858.63	298.308	2204.63	358.362	5729.95	26.1282	10.7126	61.7588	5
199	13549.6	33307.3	46856.8	0.874409	0.932605	0.586944	16771.2	208.876	8586.6	209.375	8184.63	207.957	174.983	175.417	174.191	238.408	0.152218	0.0673986	191.828	0.912777	0.910563	0.913119	0.0460195	0.0460498	59.5333	6.73485	5.76255	7988.87	83.3177	0.879922	41091.8	503375	0.514081	4589.11	488.296	2.83752	141.113	2330.39	420.496	71.0863	1838.23	276.097	2258.72	347.183	5838.34	26.2834	10.6861	61.6081	5
2	13243.9	36860.7	50104.6	0.837952	0.932756	0.555114	16189.9	206.486	8133.57	207.366	8056.29	205.53	169.423	170.166	168.618	237.264	0.164728	0.0568606	190.885	0.904454	0.903302	0.905839	0.0574469	0.0567696	62.7247	6.32069	5.647	8525.12	89.2077	0.876499	43244.9	486113	0.51395	4564.6	525.011	2.83903	138.737	2246.98	407.717	74.0137	1909.9	312.261	2317.62	386.274	5756.9	26.9999	10.387	59.6546	5
20	14864.3	35979.6	50843.9	0.903465	0.930545	0.58929	17219	214.853	8343.56	216.551	8875.49	213.346	179.212	180.632	177.95	244.663	0.154786	0.0702318	192.465	0.940798	0.949666	0.932902	0.0437333	0.0454342	55.8044	6.97088	5.88947	8503.07	88.5745	0.870154	46490.1	481299	0.514016	4549.68	529.513	2.83365	154.846	2375.39	237.59	44.4012	1936.69	330.265	2174.28	374.667	5749.24	25.4232	10.5436	63.2552	5
200	13508	38197	51705	0.873529	0.935884	0.591121	16740.9	209.641	8463.9	211.416	8277.02	207.971	174.463	175.962	173.046	237.562	0.149024	0.0576758	193.67	0.907924	0.908296	0.908149	0.053789	0.0442234	60.0622	6.88984	5.75582	7990.55	83.4088	0.879629	41131.8	503025	0.513903	4580.97	539.344	2.83566	140.751	2338.77	408.068	78.1604	1834.13	320.433	2242.2	398.593	5843.05	26.3161	10.6668	61.5106	5
201	13408.1	33638.4	47046.5	0.857036	0.92557	0.56215	17124.5	213.342	9084.34	216.246	8040.16	210.141	179.291	181.768	176.552	242.518	0.150217	0.0631779	192.33	0.933012	0.940684	0.924989	0.0482407	0.0521373	60.9028	6.67217	5.72528	8156.27	85.219	0.879834	44663.4	490437	0.51405	4598.22	489.763	2.83516	139.655	2401.7	301.832	52.1584	1894.69	297.949	2196.52	350.107	5821.05	25.7934	10.745	62.9813	5
202	13454.3	39615.7	53070	0.865726	0.937646	0.577549	16925.3	211.583	8554.75	213.977	8370.59	209.243	177.209	179.203	175.264	241.739	0.150446	0.0616923	191.564	0.92809	0.934731	0.92273	0.0514925	0.0509262	60.6019	6.76802	5.83381	8418.09	88.4387	0.884673	44600.8	505785	0.512441	4629.53	555.791	2.85473	141.134	2321.06	275.107	53.9557	2033.36	360.702	2308.47	414.657	6033.77	26.101	9.92929	62.2052	5
203	14080.6	34093.7	48174.3	0.906007	0.939503	0.611098	17231.6	211.711	8905.67	213.737	8325.98	209.574	177.976	179.67	176.185	240.686	0.153225	0.0511729	192.555	0.923432	0.929851	0.916875	0.0322909	0.0380846	57.2286	6.80573	5.76709	7553.95	77.9696	0.873486	43094.1	498448	0.515486	4545.6	497.135	2.80345	145.229	2386.78	369.854	64.8822	1788.96	287.025	2158.82	351.907	5782.39	25.6202	10.9854	63.3712	5
204	13673.7	34127.4	47801.1	0.956462	0.947001	0.625217	17425.5	214.957	9135.76	216.805	8289.75	213.027	180.421	181.978	178.798	244.71	0.142687	0.0439445	191.122	0.946779	0.950935	0.94268	0.0462676	0.0422151	48.7687	7.37128	6.10031	7393.59	76.6252	0.879367	44199.9	498740	0.51067	4538.84	495.534	2.83062	141.495	2184.53	246.78	40.8559	2107.53	313.183	2354.31	354.039	5796.02	25.1869	9.66315	63.7527	5
205	12439.4	38898.8	51338.2	0.899889	0.936478	0.610341	16200.1	208.431	8282.32	210.567	7917.77	206.114	170.512	172.258	168.614	237.228	0.168075	0.0532317	193.171	0.904724	0.908474	0.900302	0.0592377	0.0475382	57.5637	6.50019	5.71144	8753.45	92.5707	0.869287	44462.5	477793	0.51478	4566.58	540.928	2.85993	131.162	2289.76	389.957	76.1548	1886.87	333.611	2276.83	409.766	5729.51	26.8057	10.4559	59.7263	5
206	13152.1	37546.4	50698.5	0.879501	0.931689	0.615453	15705.3	198.495	8191.26	199.631	7514.08	197.509	163.836	164.77	163.021	226.173	0.159931	0.0374359	192.582	0.855343	0.856929	0.854463	0.0525401	0.0468754	62.9189	6.95079	5.88091	8530.21	89.1717	0.872592	35362.3	508068	0.516616	4592.38	529.278	2.8414	137.344	2320.89	649.352	120.541	1622.14	271.392	2271.49	391.933	5850.4	28.0267	11.1037	57.7118	5
207	14312	36507.6	50819.6	0.884639	0.929609	0.610522	17181.6	212.845	8939	214.463	8242.58	211.006	177.865	179.227	176.328	240.291	0.153861	0.0467556	193.647	0.922104	0.926801	0.916574	0.0443626	0.0552543	59.181	6.91679	5.9576	8381.76	86.8115	0.871721	44726.9	497541	0.514371	4572.66	525.026	2.83635	148.1	2393.64	294.464	54.9186	1884.56	322.008	2179.02	376.926	5835.11	25.7609	10.6688	62.6677	5
208	12990.9	36255.8	49246.7	0.857883	0.93336	0.5532	16847.1	207.561	8432.71	209.867	8414.43	205.236	174.812	176.76	172.851	237.343	0.146347	0.0304141	191.104	0.90882	0.917266	0.900076	0.0429943	0.0517599	59.3335	7.38685	6.02602	8183.75	85.2208	0.875348	39739	509047	0.515445	4610.35	511.48	2.8432	135.058	2371	490.961	90.7151	1748.38	285.707	2239.35	376.422	5823.59	26.3987	11.0996	61.5184	5
209	14599.3	33871.1	48470.4	0.902695	0.922533	0.611659	16930.6	213.235	8343	215.079	8587.64	211.417	175.016	176.519	173.538	243.196	0.162808	0.045811	192.707	0.931697	0.939276	0.924857	0.0439238	0.0463857	56.955	6.41183	5.67557	8644.49	89.8755	0.858131	46250.9	491822	0.514142	4541.28	503.818	2.82438	151.631	2297.21	282.411	48.5179	1961.65	303.668	2244.06	352.186	5844.43	25.8763	10.1616	62.2283	5
21	13171.4	39787.8	52959.2	0.883177	0.935065	0.573485	16495.9	205.226	8427.92	207.143	8067.96	203.177	171.282	172.848	169.612	233.804	0.153442	0.101379	192.149	0.891734	0.894581	0.88943	0.0479804	0.048233	58.4095	7.06495	5.98461	8202.84	85.3327	0.874871	41156.4	501716	0.514728	4594.95	550.541	2.84261	136.832	2296.45	454.96	87.4526	1843.55	326.256	2298.51	413.709	5810.41	26.8669	10.5848	60.2334	5
210	13026.6	36160.1	49186.7	0.951336	0.933268	0.649661	16607.7	208.668	8196.88	209.354	8410.83	208.264	173.368	173.939	173.028	237.138	0.158691	0.0529512	192.868	0.906694	0.906252	0.909095	0.0428105	0.0409588	50.6292	6.45471	5.83043	8282.99	86.6042	0.865163	41074.5	493623	0.515622	4557.43	514.022	2.82827	135.893	2350.1	429.297	78.9969	1778.03	299.133	2207.33	378.13	5758.38	26.3756	11.0149	61.2313	5
211	13460.9	34163.9	47624.8	0.911255	0.937953	0.619973	16425.7	206.199	8427.88	206.998	7997.78	205.525	170.614	171.308	170.018	233.267	0.149581	0.0601491	193.747	0.888638	0.88792	0.889872	0.0566802	0.0495542	55.7354	6.90968	5.84976	8025.7	83.916	0.880394	40446.7	511035	0.5126	4586.96	495.959	2.83973	140.149	2250.98	394.65	65.9775	1941.33	289.833	2335.98	355.81	5929.16	26.8748	10.0221	60.214	5
212	13580.3	36384.1	49964.4	0.890843	0.934197	0.59851	17113	213.568	8547.53	215.771	8565.45	211.356	177.991	179.864	176.113	241.745	0.159857	0.0595136	193.733	0.927155	0.930051	0.924373	0.0445637	0.0625637	59.8626	6.8936	5.98237	8291.1	86.2506	0.872614	44818.9	490119	0.512757	4543.41	518.517	2.83917	141.151	2286.11	290.228	52.8667	1967.07	324.499	2257.3	377.366	5744.41	25.5801	10.2445	62.6433	5
213	15075.3	37666.8	52742.1	0.896011	0.935749	0.631614	16597.1	203.218	8366.25	205.047	8230.89	201.425	170.175	171.739	168.649	230.572	0.146237	0.0478158	193.21	0.875577	0.882104	0.869286	0.0362517	0.0418506	58.6513	7.11329	5.95537	7517.38	77.141	0.866725	37637.4	510213	0.514607	4534.63	540.624	2.80179	154.594	2250.01	545.583	99.0582	1739.03	286.972	2284.61	386.03	5751.33	26.6889	10.8024	60.7306	5
214	12669	33857.4	46526.3	0.890491	0.93348	0.609659	16860	209.2	8097.15	211.606	8762.84	207.121	175.44	177.449	173.713	237.15	0.147725	0.0431961	193.738	0.905455	0.910061	0.901635	0.0442752	0.0464644	58.7868	6.91926	5.89156	8204.88	85.422	0.875933	42985.4	495233	0.514649	4626.2	484.764	2.83345	132.015	2383.82	415.606	71.0497	1826.77	281.699	2242.37	352.749	5818.41	26.3761	10.9655	61.9565	5
215	13981.8	37941.1	51922.9	0.917879	0.935679	0.597879	16938.1	211.907	8574.23	212.964	8363.83	210.97	176.035	176.917	175.25	240.825	0.151648	0.0292589	192.402	0.926417	0.925475	0.92766	0.0510303	0.05057	55.901	6.97045	5.99684	8149.38	84.6456	0.878621	44387	493185	0.512822	4520.19	539.885	2.82569	145.165	2321.54	259.816	50.8864	1938.84	343.834	2198.65	394.72	5790.92	25.7643	10.3857	62.1962	5
216	14011.9	39292.5	53304.4	0.83094	0.924923	0.57426	16306.7	207.344	8351.73	209.043	7954.94	205.496	170.219	171.628	168.688	237.529	0.165532	0.0723857	191.339	0.907321	0.908931	0.904976	0.0496442	0.0419017	62.5934	6.57855	5.78299	8261.03	86.2892	0.867731	40203.6	501311	0.512669	4528.05	555.186	2.8284	146.049	2164.43	451.76	85.705	1911.85	323.432	2363.61	409.137	5794.5	26.6293	10.0312	60.1707	5
217	14296.9	37279.2	51576.1	0.884613	0.935897	0.592419	16655.3	210.987	8608.05	212.311	8047.27	209.564	173.536	174.62	172.376	239.031	0.158227	0.0512628	193.151	0.914755	0.914664	0.914645	0.0513524	0.051416	60.3257	6.52848	5.8683	8502.2	89.1008	0.870574	44131	488029	0.513915	4558.74	539.914	2.83569	149.805	2342.07	289.653	55.4211	1927.02	334.689	2216.68	390.11	5820.04	26.2126	10.4429	61.4717	5
218	13532.3	39792.7	53324.9	0.901862	0.944421	0.608963	16412.1	202.781	8343.5	204.323	8068.59	201.069	170.164	171.459	168.729	229.426	0.147306	0.0551493	193.725	0.871312	0.871596	0.870185	0.0452615	0.0401069	57.0967	7.17351	5.95553	7312.13	75.5854	0.880358	35485.4	512889	0.517282	4606.71	551.591	2.81972	139.985	2420.54	664.622	134.142	1521.54	277.465	2186.17	411.607	5841.84	27.182	11.7557	60.1552	5
219	13655.1	35327	48982.1	0.870913	0.931684	0.577833	16333.5	205.911	8149.51	206.057	8184.03	205.607	170.798	170.923	170.524	235.28	0.158888	0.0468058	192.157	0.894468	0.891144	0.896948	0.0503698	0.0517439	59.9977	6.37342	5.65498	8122.5	85.147	0.874515	39420.5	497248	0.51609	4568.15	512.47	2.84056	142.903	2350.39	513.934	93.3712	1703.82	276.196	2217.76	369.567	5795.03	26.76	11.0447	60.1835	5
22	13920.3	38220.9	52141.2	0.845194	0.921656	0.577113	16131.8	205.057	8094.84	206.672	8036.95	203.681	168.4	169.727	167.27	232.282	0.166672	0.0538496	194.12	0.88224	0.881993	0.883615	0.0499009	0.039468	63.4327	6.4333	5.89608	8617.03	89.8336	0.864648	39589.9	500105	0.513739	4547.9	542.14	2.83448	144.93	2258.91	480.907	90.359	1808.08	306.852	2288.98	397.211	5776.22	27.0551	10.5398	59.3349	5
220	12642.8	33962.6	46605.5	0.902122	0.937558	0.597117	16205.5	203.408	7855.28	204.331	8350.23	202.602	168.581	169.324	167.934	232.687	0.160965	0.0383438	192.45	0.882034	0.881192	0.882779	0.0455592	0.0492997	56.9186	6.53538	5.6402	8341.74	87.0654	0.872891	41153.4	493843	0.515431	4567.65	485.161	2.83071	131.72	2323	488.506	82.6467	1756.15	270.794	2244.65	353.441	5758.14	27.087	10.9369	59.6594	5
221	13459.2	37629.6	51088.8	0.933363	0.94361	0.642743	17625.6	218.338	8979.27	221.166	8646.34	215.544	183.815	186.193	181.453	246.185	0.150675	0.0514607	194.376	0.949037	0.956579	0.941745	0.043331	0.0429674	55.299	6.83345	5.76763	7721.83	80.5382	0.88052	47197.7	495689	0.511606	4585.89	531.827	2.83286	139.998	2304.6	220.826	41.3068	2060.46	350.523	2281.28	391.83	5895.96	25.0151	9.96982	64.772	5
222	13899.9	39057.5	52957.4	0.875051	0.927359	0.58396	16364.3	203.633	8432.33	205.978	7931.98	201.227	170.112	172.103	168.074	233.16	0.158445	0.0638948	191.493	0.887632	0.890942	0.883317	0.0407596	0.0469415	60.7308	6.73754	5.67565	7990.97	82.9954	0.870737	37937.9	509072	0.514983	4563.7	549.404	2.82361	144.206	2272.8	553.954	105.276	1736.95	299.922	2290.9	405.198	5845.18	26.9415	10.6834	60.1166	5
223	13229.7	38899.8	52129.5	0.826561	0.929405	0.56799	16222.1	204.455	7820.92	206.296	8401.22	202.899	169.174	170.681	167.901	234.203	0.158013	0.0500755	191.506	0.890857	0.893686	0.888257	0.0473324	0.0482894	65.2687	6.67234	5.7782	8178.99	85.7425	0.867522	39030.8	500723	0.514942	4543.84	542.718	2.8396	138.098	2268.29	474.255	90.6079	1801.3	314.012	2275.56	404.62	5800.42	26.898	10.5166	59.6456	5
224	12562.5	36359.6	48922.2	0.843301	0.922817	0.564257	15329	199.789	7729.08	200.845	7599.95	198.601	161.376	162.219	160.422	230.089	0.176165	0.048943	191.383	0.86809	0.866318	0.868534	0.0563264	0.0497299	62.9412	6.01951	5.54593	8927.75	94.1026	0.857436	36373.1	491385	0.516906	4536.45	516.387	2.83443	132.547	2236.43	667.583	119.873	1632.43	263.967	2300.01	383.84	5778.86	28.1045	10.8892	57.0377	5
225	12883.2	35080.4	47963.6	0.915927	0.931015	0.587897	17092.3	211.853	9130.12	213.643	7962.17	209.839	176.69	178.178	175.008	238.954	0.154352	0.0446984	194.124	0.915783	0.918891	0.911462	0.0380741	0.0617811	55.0108	6.73255	5.82824	8124.63	84.1571	0.868224	43166.2	502079	0.511454	4550.7	496.123	2.81847	133.338	2210.53	351.166	58.8184	1989	303.967	2340.17	362.785	5778.59	25.7463	10.0788	62.7971	5
226	13348.6	35541.4	48890.1	0.915164	0.936908	0.619071	17437.2	216.517	9121.7	219.902	8315.47	212.871	181.524	184.351	178.485	243.931	0.145341	0.0652211	193.685	0.94117	0.953798	0.928015	0.0478531	0.0450413	57.1478	7.06452	5.89175	7929.34	83.1121	0.883275	43710.8	505069	0.510288	4612.15	510.044	2.84175	139.675	2206.21	294.85	49.4958	2111.09	320.874	2405.94	370.37	5868.83	25.3784	9.75844	64.0779	5
227	13555.5	36183.6	49739.1	0.876873	0.936459	0.578277	16900.3	211.801	8483.75	213.751	8416.55	209.578	176.53	178.155	174.68	241.48	0.152776	0.058687	191.975	0.926776	0.931919	0.921258	0.0465176	0.0494348	58.623	6.8864	5.85769	8256.45	86.5728	0.873774	43537.3	488102	0.515292	4570.58	519.6	2.83964	141.816	2390.73	337.172	63.0337	1842.68	314.75	2179.85	377.784	5785.56	25.8926	10.7958	62.2662	5
228	13793.8	37809.1	51602.9	0.886005	0.933734	0.590201	16554.4	207.405	8053.82	208.725	8500.62	206.225	171.931	172.996	170.981	236.415	0.154018	0.0762966	192.369	0.901252	0.903245	0.899978	0.0559758	0.0512274	58.4851	7.06821	5.95071	8073	83.8235	0.875546	40735	498576	0.513309	4526.62	535.021	2.84498	142.917	2235.05	400.798	74.6035	1890.78	317.5	2291.57	392.104	5720.19	26.4183	10.3896	60.3353	5
229	13449.8	36709	50158.8	0.89358	0.935458	0.594176	17156.2	211.676	8527.51	213.175	8628.74	210.213	176.827	178.096	175.598	241.808	0.153518	0.0479489	191.617	0.927557	0.929713	0.925537	0.0366884	0.0522754	57.9195	7.04333	5.93266	8149.05	84.0641	0.870868	43435.2	499630	0.512628	4544.65	516.163	2.79986	138.507	2264.3	307.776	54.8007	1972.57	322.856	2280.34	377.656	5786.5	25.8136	10.2604	63.0135	5
23	13448.2	33453.8	46901.9	0.95535	0.940505	0.622521	16526.9	209.88	8238.12	211.096	8288.75	208.497	173.898	174.877	172.775	238.172	0.159701	0.0440917	193.788	0.90901	0.916366	0.900871	0.0511882	0.0538129	47.4596	6.52955	5.72573	8245.04	86.8917	0.87536	41959.4	490034	0.511969	4558.01	494.033	2.8374	141.549	2211.93	392.699	63.7341	1953.37	288.75	2346.07	352.484	5731.58	26.2616	10.2938	61.2528	5
230	13107.5	37004	50111.5	0.847102	0.916506	0.577429	16479.1	205.328	8507.61	207.665	7971.53	202.917	170.619	172.574	168.593	234.222	0.157013	0.0556698	192.241	0.89299	0.895651	0.890572	0.0434897	0.041903	63.6775	6.50554	5.68136	8409.28	87.1319	0.86431	39270.9	505935	0.516463	4552.03	518.392	2.82376	135.639	2344.18	528.581	98.4402	1679.26	284.313	2207.84	382.753	5807.66	26.7424	11.0839	60.3687	5
231	13640.6	35728.7	49369.2	0.790807	0.907935	0.552259	16080.6	202.316	8179.53	203.477	7901.09	201.219	166.485	167.47	165.552	232.785	0.167035	0.0303346	190.654	0.884455	0.88287	0.885879	0.0470819	0.0557955	67.0751	6.56639	5.89185	8591.44	88.8569	0.861091	37243.2	510527	0.518043	4574.75	509.973	2.8269	140.898	2343.67	630.485	110.654	1600.6	258.42	2231.08	369.074	5836.77	27.6268	11.2373	58.7188	5
232	14268.7	35363.9	49632.6	0.876648	0.919638	0.569888	16407.9	202.443	7947.68	203.735	8460.27	201.022	168.459	169.517	167.293	232.756	0.15358	0.0626376	191.061	0.882913	0.883039	0.882325	0.0364063	0.0507011	58.9552	6.54437	5.60479	8150.09	84.1136	0.863905	41484.2	500563	0.513334	4527.03	510.923	2.81234	146.817	2167.47	457.464	77.5113	1902.1	286.595	2359.56	364.106	5746.1	26.8417	10.1137	60.0772	5
233	13967.5	33737.5	47704.9	0.885934	0.939958	0.599473	16565.1	205.504	8255.79	207.391	8309.27	203.667	171.612	173.206	170.07	232.926	0.149771	0.0551625	193.564	0.887148	0.890892	0.88353	0.0446501	0.0456595	57.8841	6.85627	5.95394	7816.22	81.2266	0.874863	39689.7	489856	0.515679	4529.01	495.988	2.82953	145.194	2368.95	449.34	78.692	1710.72	272.102	2160.06	350.794	5639.85	26.3825	11.342	60.7661	5
234	13005.9	38194.5	51200.4	0.912548	0.929207	0.612024	17162.1	217.31	8289.98	220.001	8872.12	214.825	178.914	181.096	176.902	247.164	0.163318	0.062188	193.203	0.948723	0.955591	0.943256	0.0468652	0.0540657	56.5598	6.40319	5.52658	8745.59	91.2457	0.866583	49308	487797	0.510379	4565.96	532.449	2.81145	135.301	2221.6	182.119	33.3666	2162.24	363.782	2344.36	397.148	5904.08	25.6432	9.50715	63.5323	5
235	12585.5	40720.4	53305.9	0.846616	0.92316	0.580884	15952.4	202.655	7993.99	204.585	7958.42	200.785	166.306	167.854	164.822	231.164	0.167719	0.0583146	192.933	0.875773	0.876989	0.874109	0.0506026	0.0495294	63.1127	6.22578	5.64702	8599.93	89.5571	0.863655	37884.2	502959	0.515724	4553.45	555.755	2.8298	130.89	2281.93	570.49	115.623	1701.04	309.242	2271.53	424.865	5811.92	27.4712	10.8086	58.6744	5
236	14191.7	37605.8	51797.5	0.888293	0.927742	0.569328	15818.7	204.508	7984.47	205.9	7834.23	203.04	166.843	168.025	165.59	234.358	0.172694	0.0441768	191.896	0.889006	0.890313	0.888127	0.0560067	0.0441898	58.6711	6.08885	5.5411	8956.99	94.4386	0.868732	44093.1	477142	0.513135	4561.21	545.137	2.83153	149.549	2228.2	393.324	72.4752	1939.68	323.113	2333	395.588	5724.79	27.4389	10.2441	58.8072	5
237	13688.6	36488.2	50176.8	0.904039	0.932752	0.596533	17124.1	207.707	8848.61	209.321	8275.45	206.085	176.282	177.675	174.867	235.76	0.142609	0.0380154	192.662	0.90235	0.904786	0.899723	0.0354459	0.0467758	57.8105	7.0976	5.89155	7388.4	76.0373	0.877224	40281.3	514266	0.51209	4561.9	515.934	2.81944	140.79	2223.05	411.52	72.2446	1927.33	302.899	2338.85	375.144	5838.97	25.9431	10.1499	62.4397	5
238	14253.4	41248	55501.4	0.886552	0.927652	0.603331	16847	211.71	8852.87	214.19	7994.14	209.074	176.243	178.333	174.027	239.744	0.156484	0.038487	193.293	0.920684	0.927557	0.913785	0.050104	0.0448861	58.401	6.6398	5.82997	8343.51	87.256	0.874797	43256.8	494937	0.514192	4601.26	578.448	2.84218	148.761	2363.14	349.773	72.7983	1888.34	356.89	2238.12	429.688	5815.97	26.1976	10.6728	61.8987	5
239	14030.7	38086.7	52117.4	0.860384	0.917671	0.586084	15893	201.69	7753.75	203.585	8139.26	199.896	164.838	166.396	163.37	229.84	0.167277	0.0597432	193.482	0.868553	0.874063	0.863574	0.0476596	0.0393018	62.3181	6.19762	5.64697	8457.49	87.9226	0.858117	37412.4	497619	0.514587	4503.35	541.199	2.81696	145.495	2208.41	579.077	108.978	1715.86	286.726	2294.93	395.704	5716.47	27.3618	10.6866	58.5479	5
24	13547.4	34569	48116.4	0.906671	0.940767	0.597189	16021	204.017	7454.37	206.063	8566.6	202.353	167.356	169.011	166.004	232.455	0.164207	0.0503397	193.443	0.880832	0.885813	0.87708	0.0582823	0.0438327	56.941	6.74263	5.76301	8308.15	87.0706	0.878882	38158.8	500310	0.514932	4579.52	504.046	2.84081	141.601	2302.5	552.323	94.6481	1724.69	267.798	2277.02	362.446	5794.12	27.4104	10.88	58.9479	5
240	13236.6	36702.2	49938.8	0.84942	0.931938	0.572788	17526.8	214.804	8914.13	216.688	8612.63	213.043	180.133	181.732	178.639	244.907	0.149748	0.0591842	191.7	0.943738	0.946408	0.941285	0.035551	0.0468283	60.7007	6.86189	5.99423	7964.8	82.2308	0.870024	44888.7	491630	0.514742	4550.87	513.346	2.81709	136.424	2374.19	316.508	58.7052	1860.17	318.216	2176.67	376.922	5662.56	25.2653	11.0434	64.0508	5
241	13359.2	35788	49147.3	0.846001	0.932361	0.577085	16029.9	203.277	8253.1	205.227	7776.77	201.096	167.583	169.197	165.792	231.307	0.161013	0.0523688	192.698	0.879235	0.882957	0.874549	0.0535076	0.0530596	63.2651	6.76607	5.86937	8174	85.5395	0.870413	38329.2	494022	0.516447	4533.61	514.266	2.84348	139.726	2348.8	509.332	94.0363	1675.48	280.504	2184.82	374.541	5724.5	27.0937	11.1724	58.9409	5
242	14500.1	36698.2	51198.3	0.916265	0.948332	0.6277	17041.2	214.054	8564.93	216.688	8476.26	211.386	178.034	180.204	175.839	242.51	0.145156	0.0690737	193.197	0.930528	0.937484	0.923607	0.0628089	0.0441334	56.6569	6.92033	5.85974	8075.89	84.6778	0.886156	43850.9	489222	0.511151	4566.18	536.603	2.85702	151.902	2229.93	276.58	49.7902	2059.67	334.911	2336.25	384.701	5742.19	25.6048	9.98985	62.4836	5
243	12525.3	36134	48659.3	0.883605	0.929199	0.568155	16513.9	208.905	8415.33	210.838	8098.59	206.909	172.214	173.792	170.579	237.302	0.165425	0.0589096	193.365	0.904653	0.909587	0.899612	0.0441132	0.0605193	59.7525	6.50071	5.73753	8607.32	89.6584	0.864924	43014	482440	0.515655	4525.01	506.237	2.81905	130.379	2387.84	378.953	72.7795	1758.21	303.079	2137.17	375.859	5659.75	26.3483	11.2084	60.983	5
244	12841	37268.3	50109.3	0.910475	0.940128	0.587936	16821.7	211.665	8809.67	213.755	8012.05	209.333	175.696	177.428	173.767	240.526	0.158067	0.058229	192.808	0.921345	0.927916	0.914107	0.0488271	0.0480735	54.1303	6.80484	5.7922	8280.01	86.7475	0.873292	43724.6	489178	0.511999	4511.73	524.39	2.83571	134.173	2206.57	332.804	61.5628	1972.35	328.654	2305.15	390.217	5706.99	25.7108	10.1348	62.0012	5
245	13764.1	40285.6	54049.6	0.896368	0.939191	0.590442	16861.8	210.09	8631.86	212.946	8229.93	207.234	174.796	177.207	172.38	239.051	0.153676	0.0630451	192.581	0.915468	0.921868	0.909079	0.0518074	0.0555798	58.5919	7.12269	5.77925	7573.41	78.6762	0.885355	42025.3	501381	0.512119	4547.98	559.281	2.83167	142.55	2190.32	387.398	74.0708	1970.26	342.661	2357.66	416.732	5771.34	26.1065	10.0653	61.7292	5
246	13535.5	36680.6	50216.1	0.937518	0.935648	0.63126	17420.8	212.798	8710.23	214.284	8710.53	211.315	178.88	180.144	177.616	240.75	0.145276	0.0666787	193.702	0.923285	0.921388	0.924671	0.0357173	0.0415988	52.4938	6.95947	5.96992	7896.81	81.4688	0.870946	42889.3	511596	0.513182	4573.62	517.979	2.82139	139.522	2314.54	355.66	65.2418	1903.42	313.215	2259.08	378.457	5885.71	25.5102	10.3968	63.6059	5
247	14377.1	36013.5	50390.6	0.830871	0.913141	0.553968	15872.8	205.438	7767.21	206.953	8105.6	203.848	165.618	166.812	164.364	237.159	0.180793	0.0486462	190.98	0.901029	0.904657	0.897809	0.0519023	0.0512112	65.015	6.04851	5.45585	9283.76	96.8872	0.853571	44712	478676	0.517486	4519.4	524.476	2.81712	149.498	2319.6	454.884	83.762	1744.91	291.215	2199.8	374.978	5698.11	27.3912	11.0182	58.6508	5
248	14639	37468.2	52107.2	0.895466	0.934981	0.582623	17219.3	212.122	8797.82	214.502	8421.46	209.579	178.625	180.627	176.489	239.79	0.141563	0.0642327	193.323	0.920435	0.928517	0.912184	0.0500057	0.0565691	57.2141	7.21947	5.96738	7813.9	81.2021	0.885147	41696.3	514111	0.510941	4598.79	539.869	2.84348	152.004	2205.26	376.019	66.1258	2017.5	321.739	2393.52	387.865	5878.7	25.7609	9.93973	62.8438	5
249	12825.9	40827	53652.9	0.829347	0.912879	0.567933	16112.3	203.057	7585.8	204.072	8526.46	202.11	167.016	167.88	166.215	233.777	0.166106	0.0540148	191.182	0.886418	0.887694	0.884104	0.0371789	0.0587568	64.0562	6.36096	5.7542	8765.24	90.9835	0.84999	38710.6	497048	0.515848	4512.11	556.21	2.80635	132.942	2252.42	531.31	107.237	1728.38	316.031	2259.69	423.268	5716.77	27.0726	10.8533	59.5072	5
25	12879.4	35825.6	48705	0.910966	0.936423	0.585905	16395.9	209.482	8700.46	210.881	7695.4	207.85	171.856	172.998	170.525	239.378	0.165825	0.046157	191.659	0.915004	0.914264	0.915855	0.0515647	0.0544386	56.1804	6.47358	5.65525	8732.52	91.6527	0.865163	42287.2	488201	0.515534	4543.33	510.483	2.83725	135.043	2322.08	416.508	75.8017	1804.74	299.638	2221.25	375.44	5752.33	26.4502	10.7938	60.6115	5
250	12580.7	35196.6	47777.3	0.871145	0.916389	0.594576	15637.7	201.381	7923.72	203.174	7714.01	199.761	163.738	165.208	162.418	230.35	0.171308	0.0596048	192.333	0.870534	0.874396	0.867711	0.0603761	0.039606	60.5051	6.06807	5.48351	9057.21	95.1202	0.860347	37840.7	497996	0.516465	4549.99	502.861	2.85848	132.076	2290.5	581.571	103.142	1677.92	267.643	2259.49	370.785	5839.25	27.7589	10.6801	57.4128	5
251	13701	37190.8	50891.9	0.834753	0.930809	0.53491	16410.1	207.715	7889.52	210.137	8520.62	205.628	171.441	173.441	169.708	238.994	0.157051	0.0357403	190.893	0.910506	0.919406	0.903118	0.0523572	0.0523034	63.1153	6.44589	5.52919	7982.39	83.8497	0.875556	40632.6	493074	0.514489	4538.82	532.595	2.82408	143.174	2264.56	448.467	83.0072	1825.8	306.413	2274.26	389.421	5750.61	26.5038	10.6729	60.7974	5
252	12667.8	37779.4	50447.2	0.872377	0.94036	0.590878	16449.1	206.665	8496.09	208.656	7952.98	204.608	171.52	173.137	169.843	234.947	0.158215	0.0447828	192.763	0.895606	0.899268	0.891551	0.0481627	0.0470006	61.2164	6.68776	5.85863	8083.53	84.2819	0.875148	39481	504327	0.512642	4560.27	523.611	2.82362	131.67	2205.46	480.213	86.3747	1874.59	305.566	2354.81	391.94	5777.14	26.7226	10.3922	60.5647	5
253	13024	37042.5	50066.5	0.895561	0.931222	0.614098	17822.4	220.256	9200.63	224.422	8621.73	216.041	183.87	187.334	180.364	248.106	0.152547	0.0423288	194.021	0.958645	0.970376	0.946903	0.045433	0.0540644	58.437	6.78207	5.97113	7928.05	81.8783	0.875569	45567.9	510665	0.510383	4521.42	517.191	2.8318	134.361	2221.36	211.899	37.8534	2088.16	344.977	2300.06	382.83	5881.91	24.6047	9.71613	64.9533	5
254	12238.9	35716.6	47955.5	0.883975	0.932594	0.623327	16822.7	209.788	8502.96	211.127	8319.73	208.614	175.266	176.38	174.295	238.589	0.154114	0.0421378	192.38	0.913669	0.918735	0.909031	0.04047	0.0603575	61.5117	6.84636	5.84598	8044	84.0512	0.872136	41375.7	495629	0.513424	4542.61	499.983	2.82813	127.685	2261.61	394.059	69.8367	1886.94	302.46	2281	372.297	5740.57	25.9262	10.5466	62.053	5
255	12855.4	38287.8	51143.2	0.897644	0.934773	0.607206	16177.7	209.705	8150.58	211.099	8027.15	208.27	170.013	171.16	168.84	237.201	0.17318	0.0586614	194.335	0.905075	0.910021	0.899193	0.0606982	0.0452181	59.7475	6.41703	5.67622	8479.77	89.4857	0.865851	42034	482793	0.512744	4507.61	537.917	2.84639	135.413	2188.42	412.232	77.1748	1906.96	325.329	2319.19	402.504	5671.66	26.5597	10.255	59.772	5
256	13951.9	36902.7	50854.6	0.876606	0.936869	0.596561	16547.8	206.309	8001.74	207.283	8546.05	205.376	171.856	172.688	171.06	235.174	0.150824	0.0605129	192.918	0.896967	0.897447	0.897281	0.0567781	0.0471652	60.3752	7.08416	5.85408	7840.77	81.6515	0.884233	39822.5	499308	0.514559	4545.51	529.103	2.84698	144.955	2313.73	470.129	88.2315	1761.65	295.917	2231.78	384.148	5736.51	26.5072	10.9274	60.3594	5
257	12282.9	36473.5	48756.4	0.89558	0.942964	0.629011	17244.2	214.693	8284.43	216.638	8959.74	212.91	180.015	181.626	178.533	243.384	0.151009	0.0628646	193.771	0.933846	0.941208	0.928518	0.050108	0.04935	59.3101	6.95792	5.79476	7919.43	82.8895	0.885147	42430.6	498959	0.514183	4608.72	509.538	2.85297	128.336	2336.6	431.303	76.4265	1840.82	304.775	2272.12	381.202	5801.64	25.6062	10.8627	63.1704	5
258	13452.7	37660.7	51113.4	0.871243	0.911559	0.604167	15684.3	203.184	7614.67	204.709	8069.63	201.853	164.907	166.151	163.82	232.326	0.176564	0.0532498	192.686	0.879753	0.882845	0.877493	0.0493405	0.0536857	60.1522	6.10142	5.72912	9416.7	99.1466	0.853002	41674.4	482714	0.517543	4581.94	537.634	2.83328	141.546	2364.43	514.291	99.9364	1703.22	296.152	2217.51	396.088	5706.85	27.8256	11.2686	58.2411	5
259	12828.1	37530.4	50358.5	0.804351	0.907211	0.56865	15952.8	205	7795.74	206.941	8157.09	202.945	167.086	168.654	165.423	235.815	0.179444	0.0792776	191.475	0.895237	0.902014	0.887353	0.0481199	0.0489562	66.8579	5.74554	5.4155	8857.77	92.8995	0.855486	39916	480685	0.517081	4497.77	526.358	2.8353	134.208	2275.86	534.622	102.291	1687.29	289.859	2221.91	392.15	5655.69	26.9699	10.9853	58.9067	5
26	13129	38662.6	51791.7	0.908543	0.937284	0.631979	16635.6	204.363	8467.68	205.101	8167.92	203.489	172.075	172.653	171.385	231.127	0.150213	0.0536611	193.844	0.87939	0.879929	0.879685	0.0367656	0.0545126	57.0588	7.18793	6.06763	7576.49	78.637	0.874667	39518.9	509615	0.515773	4578.42	535.816	2.82998	135.816	2327.24	531.51	101.79	1719.67	298.21	2251.18	400	5814.69	26.6249	10.9321	60.8557	5
260	13973	36697	50670	0.800338	0.91229	0.501723	16390.3	208.477	8104.5	209.934	8285.84	207.032	170.356	171.559	169.166	240.877	0.173021	0.0418701	189.749	0.921579	0.927144	0.915766	0.0433417	0.0536992	64.7229	5.74958	5.58179	8735.53	90.7535	0.857528	43105.4	491227	0.512354	4498.57	526.602	2.80817	145.13	2142.81	344.917	61.3371	2010.85	320.135	2355.77	381.472	5711.56	26.5163	9.88038	60.5539	5
261	12648.6	38020.9	50669.4	0.901237	0.936649	0.609145	16518.8	207.181	8446.76	208.812	8072.08	205.513	172.317	173.707	170.899	235.004	0.160409	0.0555129	193.32	0.895803	0.900493	0.89039	0.0460148	0.0479245	58.6749	6.64298	5.89413	8081.29	84.5107	0.876117	41184.5	498482	0.511834	4534.69	528.598	2.84064	132.055	2184.47	368.672	68.1099	1981.55	328.433	2350.22	396.543	5822.93	26.3383	9.80511	60.6856	5
262	13489.9	39401	52890.9	0.876173	0.938765	0.578714	17090.6	212.248	9133.31	213.746	7957.32	210.357	177.824	179.053	176.265	240.652	0.150279	0.0589183	192.663	0.925818	0.931366	0.919836	0.0498805	0.0495904	59.4962	6.95675	5.97879	8323.94	87.0776	0.877025	43694.1	494021	0.512486	4559.69	551.435	2.85454	140.64	2277.92	293.179	55.9892	1988.59	354.805	2281.77	410.794	5789.86	25.6865	10.1531	62.3501	5
263	14565.5	36747.9	51313.4	0.88627	0.926476	0.592508	16961.9	213.178	8629.52	215.804	8332.38	210.623	176.949	179.128	174.833	242.5	0.161858	0.0516342	192.358	0.93154	0.942357	0.921255	0.0442595	0.0566545	57.546	6.48306	5.90688	8559.89	89.1549	0.86748	45847	494960	0.512915	4565.48	534.521	2.82999	151.668	2302.97	252.365	46.9382	2010.14	335.914	2262.5	382.852	5876.5	25.8858	10.0821	62.3943	5
264	12954.9	33983	46937.9	0.927835	0.929183	0.64755	17380.4	213.881	8717.6	216.195	8662.8	211.73	179.306	181.246	177.502	242.866	0.152658	0.0634644	193.027	0.933234	0.934574	0.931482	0.0359332	0.0464344	55.9149	6.8348	5.81945	8280.02	85.486	0.868081	45887	497595	0.514109	4551.12	483.599	2.8172	133.369	2344.6	283.901	49.2175	1922.62	301.012	2206.52	350.23	5832.58	25.4422	10.4633	63.5645	5
265	12520.4	38755.6	51276	0.86199	0.922588	0.577543	16815.4	210.407	8397.82	211.787	8417.54	208.824	174.822	176.061	173.428	240.138	0.162825	0.0415639	192.379	0.917448	0.9224	0.911885	0.0377622	0.0490359	60.2966	6.29046	5.63147	8062.12	83.6635	0.864677	43352.1	492772	0.512361	4519.06	531.214	2.81269	129.761	2201.78	344.243	64.9244	1973.04	336.528	2317.28	401.452	5728.28	25.9815	10.1148	61.9555	5
266	12451.6	39207.4	51659	0.924804	0.935213	0.591109	16109.2	201.392	8174.45	202.233	7934.78	200.284	168.283	168.99	167.351	228.464	0.156119	0.0381036	193.439	0.864992	0.861658	0.868264	0.0466215	0.0513341	54.3926	6.92707	5.87183	8248.56	86.1873	0.871943	38960.1	508300	0.513948	4587.58	538.595	2.84674	129.91	2236.41	536.505	101.595	1814.67	307.089	2351.17	408.684	5853.76	27.3398	10.3526	59.0203	5
267	13052.1	34764.1	47816.2	0.912246	0.917814	0.606794	16553.8	209.189	8623.87	210.654	7929.98	207.554	170.687	171.863	169.369	238.173	0.168768	0.0532408	192.702	0.909702	0.909583	0.909066	0.0433755	0.0483287	56.4046	6.2834	5.53948	8497.99	87.5058	0.853345	42730.3	496282	0.516027	4516.55	492.878	2.8017	134.445	2320.28	411.103	71.7026	1785.17	286.73	2196.27	358.433	5742.01	26.5135	10.7853	60.8403	5
268	12709.5	37789.4	50498.9	0.943373	0.943348	0.627018	17314.1	213.142	9127.27	216.094	8186.88	210.127	179.641	182.132	177.098	240.661	0.148218	0.06391	193.661	0.925469	0.936349	0.914699	0.0404405	0.0433289	50.4825	7.2638	5.93735	7540.72	78.4436	0.881098	42959.6	505849	0.51114	4586.67	524.311	2.82744	131.839	2244.18	329.732	60.2896	2012.76	332.182	2342.49	392.472	5835.44	25.5799	10.0526	63.5064	5
269	12846.3	36685.3	49531.6	0.86655	0.928393	0.603532	17283.1	214.253	8525.7	216.381	8757.37	212.188	178.067	179.845	176.345	242.153	0.150392	0.0522888	194.029	0.928307	0.928374	0.927723	0.0469375	0.0322928	61.4266	7.20616	5.92323	8130.66	84.1211	0.876794	44894.3	498915	0.511592	4568.01	512.281	2.82513	132.731	2269.42	268.401	48.6063	2030.19	330.943	2298.59	379.55	5795.01	25.6264	10.126	63.195	5
27	13897.2	33936.9	47834.2	0.865162	0.927284	0.581744	16557.2	208.843	8278.88	209.789	8278.29	207.789	173.076	173.805	172.251	237.311	0.158462	0.0597322	193.249	0.904495	0.908298	0.900483	0.0558771	0.0522298	61.109	6.43811	5.57196	8189.21	85.9726	0.882716	39914.5	496659	0.514489	4595.15	499.559	2.85119	145.402	2327.54	512.277	85.9847	1755.33	268.173	2267.61	354.157	5800.04	26.5724	10.9791	60.8033	5
270	13532.7	37912.3	51445	0.937895	0.944212	0.615404	16459.8	204.075	7886.42	205.7	8573.41	202.517	169.935	171.304	168.615	232.107	0.15107	0.0544136	192.978	0.8812	0.879497	0.882371	0.0427462	0.0489598	51.6728	7.29747	5.95133	7953.56	82.2341	0.871234	38167.6	509961	0.51326	4557.6	532.697	2.81899	140.081	2217.63	504.293	91.2551	1835.68	301.361	2339.98	392.616	5790.21	26.8189	10.447	60.3678	5
271	12442.3	35404.9	47847.2	0.889058	0.932606	0.611799	17238.5	213.513	8693.62	216.744	8544.84	210.406	177.892	180.583	175.307	241.559	0.14721	0.0478942	193.562	0.927857	0.936404	0.920189	0.0481863	0.0425183	60.7666	7.04879	5.86969	8026.25	83.0734	0.878781	44451.8	495901	0.514768	4579.25	495.266	2.82637	128.744	2420	308.942	57.4452	1850.31	309.076	2159.25	366.522	5807.15	25.7083	10.8747	63.089	5
272	14089.2	38200.9	52290.1	0.838887	0.92981	0.578401	16089.7	203.18	8093.87	203.859	7995.86	202.676	167.898	168.46	167.482	232.118	0.163596	0.0479043	191.992	0.882524	0.88194	0.88345	0.0455145	0.0449818	65.0514	6.34292	5.78202	8253.67	86.1668	0.867417	37640.6	503707	0.514204	4566.22	546.66	2.83272	147.019	2183.38	569.052	102.225	1813.79	297.417	2382.84	399.642	5811.59	27.231	10.3847	59.2555	5
273	14011.1	36741.5	50752.6	0.853443	0.921949	0.580957	16696.7	209.959	8158.95	211.921	8537.77	208.203	173.277	174.917	171.804	240.531	0.159821	0.0473685	191.704	0.918187	0.922757	0.914266	0.0474272	0.042009	62.3951	6.43754	5.74538	8274.06	85.8387	0.868751	42457.2	494499	0.513298	4512.9	526.562	2.81584	145.424	2228.18	392.673	71.3945	1892.05	309.743	2284.73	381.138	5715.29	26.1241	10.4566	61.4461	5
274	13113.3	38477.7	51591	0.927444	0.934639	0.620332	15930	203.184	8053.61	204.107	7876.37	202.397	167.325	168.063	166.7	231.227	0.161738	0.0527601	193.274	0.875878	0.87509	0.877509	0.0524193	0.0401239	55.9521	6.00327	5.53844	8214.32	86.6387	0.872875	42251.3	485056	0.512275	4548.61	542.325	2.83252	137.952	2175.73	417.243	77.6731	1955.64	326.7	2372.88	404.373	5773.97	27.2081	9.9749	59.1564	5
275	13797.8	39851.1	53648.9	0.853897	0.922159	0.573278	16099.4	209.738	8540.92	212.094	7558.45	206.847	168.485	170.368	166.18	238.686	0.174051	0.0553083	192.798	0.91167	0.919383	0.902127	0.0640006	0.0597659	62.3296	6.13338	5.5343	9316.61	98.079	0.860505	43269.7	501306	0.512228	4535.76	564.426	2.84198	144.98	2188.04	367.324	72.6192	1980.4	346.827	2347.73	419.446	5944.64	26.8711	9.64993	59.4906	5
276	13244.3	36441.6	49685.9	0.880952	0.928182	0.625455	16503.9	205.572	8074.92	206.64	8428.95	204.691	170.618	171.54	169.845	231.811	0.156857	0.055037	195.174	0.8809	0.881916	0.880492	0.0489706	0.0520569	61.8329	6.66968	5.78464	8301.69	86.1924	0.87147	38164.9	509947	0.514405	4601.11	514.676	2.84831	137.43	2274.48	562.733	98.8831	1763.89	278.363	2326.62	377.246	5837.21	26.9177	10.661	60.087	5
277	14307.3	35639.4	49946.7	0.8744	0.92492	0.601331	16714.1	208.432	8731.74	210.315	7982.32	206.536	173.446	175.034	171.848	236.484	0.157177	0.0541499	193.245	0.902145	0.908238	0.896166	0.0411348	0.0536174	61.0529	6.68036	5.75381	8417.6	87.8283	0.86601	40285.8	507789	0.515302	4584.52	519.296	2.8302	148.784	2333.75	499.924	90.2079	1750.85	280.304	2250.77	370.512	5860.68	26.421	10.8212	61.4378	5
278	13432.8	37872.7	51305.6	0.921183	0.938644	0.635096	16401.8	206.207	8265.68	207.745	8136.07	204.478	171.363	172.645	169.911	233.377	0.151614	0.0551539	193.919	0.887593	0.88942	0.885664	0.0550078	0.0505925	54.559	6.61122	5.78542	7884.2	82.5811	0.882994	39248	504312	0.512345	4574.46	537.469	2.8448	140.537	2218.98	445.424	82.2378	1910.06	314.694	2355.48	396.932	5845.58	26.7133	10.1477	60.2956	5
279	13350.9	37084.9	50435.8	0.92413	0.937165	0.620285	17370.8	214.633	9023.81	217.418	8346.97	211.415	179.663	182.019	176.939	242.892	0.149944	0.0463102	193.355	0.93442	0.94035	0.926533	0.0416911	0.0397899	55.3479	7.04499	5.80174	7516.36	77.7789	0.878009	45592.8	485988	0.511744	4505.61	520.418	2.81147	137.86	2237.61	244.279	44.8677	2023.72	337.69	2268	382.558	5678.98	25.1591	10.0928	63.7922	5
28	11457.7	35235.3	46693.1	0.87995	0.905473	0.568027	15940.9	201.439	8340.05	203.089	7600.8	199.655	165.228	166.576	163.763	231.352	0.170628	0.0379488	190.99	0.87717	0.878456	0.875359	0.0378337	0.0522647	58.4467	6.1437	5.6337	8951.8	92.8884	0.853537	41221.2	493136	0.516657	4561.51	482.272	2.81319	118.751	2299.94	495.043	85.5217	1766.52	278	2261.57	363.522	5747.64	27.6528	10.8071	58.7044	5
280	14610	40002.3	54612.3	0.936343	0.933409	0.648329	16541.4	204.714	8094.43	205	8446.99	204.815	171.945	172.241	171.984	231.449	0.150041	0.0394578	194.432	0.878135	0.876837	0.880385	0.0397972	0.0347781	54.4595	7.01799	5.82001	7731.7	80.5723	0.878064	41823.7	485696	0.514247	4556.78	567.173	2.82784	152.2	2320.62	420.369	84.0174	1815.8	330.955	2236.17	414.972	5678.14	26.4979	10.9004	60.9038	5
281	14018.2	38476.8	52494.9	0.880549	0.928551	0.592953	17425.1	212.84	8925.99	214.574	8499.14	211.012	179.309	180.77	177.761	241.785	0.15027	0.061828	192.633	0.92802	0.933803	0.921875	0.0339248	0.0402531	59.5817	6.91006	5.83748	7899.42	81.3526	0.873066	42763.2	510561	0.51231	4583.38	540.368	2.81803	144.337	2267.23	359.626	66.0431	1956.52	329.988	2316.15	396.031	5862.48	25.571	10.1728	63.6578	5
282	14132.4	35985.7	50118.1	0.770836	0.905218	0.521958	15882.1	203.428	7990.5	205.2	7891.61	201.756	164.751	166.208	163.372	234.195	0.177291	0.0620004	191.367	0.886604	0.886484	0.887979	0.0452182	0.049533	67.6766	6.03381	5.55084	9287.83	96.5229	0.849864	41383.6	495355	0.514271	4509.89	521.095	2.8144	146.809	2215.58	427.909	75.003	1866.4	299.283	2294.31	374.286	5776.13	27.4073	10.2353	58.6165	5
283	13404.2	38418.8	51823	0.904907	0.926573	0.609943	16922.1	209.943	9300.18	211.096	7621.91	208.652	175.706	176.654	174.64	237.374	0.156938	0.058746	193.505	0.909216	0.911117	0.907208	0.0326669	0.0474235	56.7487	6.31981	5.75323	8318.17	86.5653	0.863629	41351.5	501347	0.514098	4574.81	538.506	2.82416	139.282	2291.38	461.937	87.8193	1821.49	311.404	2283.43	399.224	5796.78	26.0246	10.7245	62.3115	5
284	14795.9	34870	49665.8	0.894871	0.932886	0.606505	16537.8	206.942	8429.41	207.235	8108.43	206.812	172.149	172.383	172.053	234.876	0.154189	0.0468695	193.097	0.894568	0.887256	0.9014	0.0483399	0.056198	60.0841	6.55763	5.79002	8082.82	84.0941	0.874733	40111.2	510771	0.514862	4605.18	516.785	2.82944	153.79	2346.91	447.597	77.9744	1810.68	285.021	2258.28	362.995	5913.66	26.8147	10.6323	60.7315	5
285	13114.5	36714.5	49829	0.889351	0.921916	0.617301	17074.6	214.883	8648.92	215.971	8425.65	213.815	177.271	178.164	176.397	243.757	0.160225	0.0457977	193.211	0.936229	0.940378	0.931555	0.0476996	0.0414727	60.5956	6.64546	5.77834	8531.04	88.5818	0.867339	47085.5	485170	0.512162	4525.38	516.95	2.82115	136.161	2279.33	228.166	42.3078	2017.89	338.481	2246.05	380.789	5771.97	25.5889	10.1095	62.778	5
286	12497.9	38209.5	50707.3	0.903704	0.942528	0.602247	16745.7	208.929	8380.5	210.044	8365.23	207.63	173.55	174.418	172.514	237.459	0.150951	0.0462556	192.812	0.906934	0.904946	0.907423	0.0496772	0.0579093	57.2162	7.0394	5.96974	7864.77	81.7792	0.876024	41519.4	502709	0.512199	4532.08	527.327	2.82689	129.822	2211.64	365.61	67.1245	1954.82	330.38	2320.44	397.504	5800.38	26.1448	10.0641	61.434	5
287	14606.3	39280.6	53886.9	0.923105	0.932756	0.614805	17550.1	218.803	9202.52	220.519	8347.62	216.77	182.549	183.977	180.863	245.812	0.155341	0.0450106	194.537	0.948436	0.955498	0.940298	0.0423578	0.0352857	54.2582	6.73179	5.93361	8370.53	87.1295	0.871114	47249.8	491349	0.510252	4563.83	559.203	2.82626	151.736	2230.28	210.023	39.7548	2123.53	367.713	2333.55	407.467	5798.02	25.0704	9.78612	64.547	5
288	13822.6	35140.5	48963.1	0.848777	0.929625	0.584338	16593.2	206.257	7895.79	207.523	8697.42	205.123	171.718	172.779	170.772	235.362	0.153557	0.0307747	192.92	0.894739	0.898066	0.891507	0.0437635	0.0401286	62.6102	7.0131	5.79995	8278.69	85.951	0.870351	40032.6	497508	0.515234	4540.79	508.172	2.82935	143.445	2333.18	488.529	87.2775	1719.08	277.45	2207.61	364.727	5711.83	26.4525	11.1465	60.7662	5
289	13907.7	35329.5	49237.3	0.879767	0.935564	0.597207	16972.4	210.24	8864.43	212.817	8108.02	207.668	174.862	177.009	172.723	237.184	0.152806	0.0463213	194.381	0.907014	0.913622	0.900764	0.0409232	0.026943	60.2371	6.99531	5.9741	7677.81	79.1344	0.87022	42546.4	494127	0.513499	4510.18	506.884	2.80735	143.296	2315.94	347.518	62.1312	1846.72	301.457	2194.24	363.589	5700.17	25.8343	10.6884	62.2581	5
29	13245.7	34760.7	48006.4	0.825983	0.916207	0.527897	16427.9	209.358	8235.8	211.02	8192.14	207.653	171.11	172.459	169.725	241.094	0.17126	0.037312	190.75	0.921489	0.928521	0.91443	0.0446983	0.04669	62.2481	6.00181	5.46457	8777.34	91.308	0.853159	43951.8	479790	0.516195	4476.25	499.383	2.81032	137.649	2323.2	377.123	68.7582	1775.92	292.975	2153.04	361.733	5662	26.2473	10.8871	60.782	5
290	13608	33653.3	47261.4	0.915854	0.942026	0.616002	16584	204.772	8216.45	205.906	8367.5	203.7	171.683	172.614	170.818	233.108	0.152479	0.0656058	192.994	0.8872	0.887915	0.886437	0.0461559	0.0415162	56.2949	7.22534	5.89291	7866.91	81.5564	0.880628	39734.6	510510	0.513779	4574.41	489.925	2.84411	140.935	2310.11	422.625	70.2555	1841.67	278.735	2264.3	348.99	5869.78	26.6731	10.3823	60.3907	5
291	11485.7	33829.9	45315.6	0.872752	0.927311	0.57636	16387.4	206.036	8039.05	207.89	8348.32	204.192	170.98	172.531	169.438	236.554	0.162711	0.0503551	191.152	0.901165	0.904835	0.89718	0.0444648	0.0412978	59.8681	6.55121	5.64841	8077.97	84.1323	0.870401	40641.8	486502	0.516685	4514.08	472.969	2.82758	119.565	2348.11	461.817	81.3605	1704.15	272.043	2165.97	353.404	5652.53	26.5003	11.2705	60.3362	5
292	13521.1	35377.2	48898.3	0.714096	0.907886	0.477558	16336.2	207.679	8152.32	209.234	8183.92	206.042	169.358	170.613	168.04	240.017	0.17233	0.0627014	190.446	0.915433	0.916812	0.913808	0.0454263	0.0348758	68.7804	6.16499	5.40837	9053.71	94.2777	0.860842	46314.7	475886	0.513683	4473.4	506.635	2.8168	140.287	2257.62	275.841	49.6894	1939.94	316.659	2215.78	366.349	5687.62	26.4272	10.2642	60.2197	5
293	12667.5	35436.7	48104.2	0.882291	0.915853	0.600526	16815.9	207.252	8498.9	209.63	8316.96	204.991	172.869	174.85	170.997	235.535	0.155565	0.0520819	192.897	0.899427	0.904319	0.895379	0.0371582	0.0472766	59.7845	6.75058	5.89323	8288.87	85.1973	0.865882	40166.2	514210	0.516062	4575.41	495.231	2.8125	130.072	2381.04	473.752	84.0667	1720.62	281.093	2194.38	365.16	5843.9	26.5294	11.0942	61.4315	5
294	13273	33008.8	46281.8	0.878414	0.933099	0.602054	16370.4	207.454	8290.43	208.759	8079.94	206.11	170.416	171.58	169.215	236.465	0.155357	0.0580487	192.268	0.904237	0.907101	0.900967	0.0612141	0.0555208	59.6487	6.46255	5.78889	8109.41	84.8102	0.874721	40798.2	503857	0.516345	4580.35	483.497	2.84035	138.387	2414.11	440.071	77.0354	1726.18	268.075	2166.25	345.11	5876.73	26.9822	11.0424	60.0416	5
295	13690.5	42232.2	55922.7	0.899188	0.94444	0.636327	17099	209.706	8548.97	212.228	8550.01	207.211	177.542	179.654	175.467	235.877	0.142226	0.069074	194.896	0.901462	0.908779	0.894501	0.0463267	0.0423943	57.7526	7.16661	5.96256	7522.26	78.4059	0.887605	41307.9	500253	0.512667	4567.47	581.121	2.84961	142.087	2317.1	381.59	81.0055	1868.78	358.028	2250.37	439.034	5786.86	25.7374	10.5897	62.3859	5
296	13873.6	42119.1	55992.8	0.87754	0.926268	0.599218	16559.5	208.311	8665.68	209.908	7893.77	206.629	171.242	172.571	169.85	235.908	0.166516	0.058089	193.702	0.899849	0.899839	0.900217	0.045991	0.0433706	59.6625	6.58586	5.68766	7942.85	82.4023	0.866067	42256.1	496990	0.51156	4492.74	581.196	2.82339	143.738	2161.08	354.414	73.852	1977.24	363.606	2331.65	437.458	5779.81	26.2733	9.73795	60.7065	5
297	14621.9	34747.1	49369.1	0.866531	0.930143	0.609337	16104.6	198.401	8129.49	198.581	7975.12	198.205	166.581	166.723	166.423	225.929	0.151075	0.0466982	192.711	0.85352	0.849284	0.858402	0.034257	0.0428129	61.324	7.04189	5.88262	7906.4	81.9428	0.866846	34511.2	517764	0.516217	4616.03	512.214	2.8176	151.485	2316.81	683.89	114.581	1615.33	246.149	2299.22	360.729	5889.88	27.7366	11.1408	59.1449	5
298	13839.7	37635.5	51475.3	0.83162	0.919455	0.541485	16052.6	200.141	8069.27	201.653	7983.31	198.66	165.699	166.903	164.518	228.516	0.157321	0.0341896	191.698	0.866265	0.866781	0.866966	0.0456599	0.0498678	64.6701	6.37135	5.84253	8074.25	83.5399	0.873258	35173.3	524539	0.514587	4629.93	531.437	2.82605	142.994	2229.29	666.805	117.458	1733.83	270.985	2400.64	388.442	5956.49	27.9723	10.5177	58.6583	5
299	14037.9	36097.2	50135.1	0.883123	0.934079	0.608584	16612.2	210.165	8298.42	212.41	8313.77	207.74	174.399	176.231	172.426	238.057	0.160407	0.065916	194.063	0.909412	0.912862	0.904101	0.0531191	0.0506136	58.7414	6.24938	5.70705	8515.81	89.577	0.875363	44623.2	481301	0.515068	4606.98	526.715	2.85525	147.331	2383.26	404.084	74.2605	1819.64	305.124	2223.72	379.384	5757.9	26.4553	10.9166	61.0823	5
3	14308.3	38937.7	53245.9	0.883594	0.926307	0.586388	16771.3	211.567	8040.33	213.041	8730.97	210.152	174.507	175.731	173.331	239.711	0.164105	0.0569651	193.798	0.915948	0.916908	0.914438	0.0448299	0.0474563	59.0717	6.1679	5.86998	8393.66	87.357	0.859641	42377.4	495855	0.512401	4522.76	553.876	2.83372	148.698	2179.36	398.129	74.291	1945.27	330.887	2343.4	405.178	5709.73	25.9714	10.1547	61.544	5
30	12473.1	36666.8	49139.9	0.926314	0.944217	0.621524	17088.3	211.817	8215.49	213.999	8872.77	209.968	177.16	178.981	175.614	239.551	0.151211	0.0473479	194.16	0.91628	0.91903	0.913798	0.0458973	0.0385285	54.7351	7.01308	5.80076	7909.48	81.8506	0.874528	41379.9	510190	0.514734	4594.83	508.676	2.82717	128.984	2384.44	443.105	83.4019	1767.29	296.291	2210.4	379.693	5886.16	26.0094	10.8545	62.5637	5
300	13853	34786.6	48639.6	0.837389	0.922316	0.588014	16373.8	207.46	7988.18	210.37	8385.6	204.958	170.711	173.082	168.666	235.889	0.164859	0.0393891	193.408	0.898441	0.907923	0.890896	0.0484117	0.055167	65.3972	6.37018	5.77632	8348.34	87.1511	0.867403	40222.3	503068	0.514483	4565.79	508.736	2.83074	144.575	2294.17	466.339	80.558	1805.28	283.604	2271.62	364.162	5837.11	26.7714	10.5808	60.3223	5
301	12988.9	36573.8	49562.7	0.87252	0.924701	0.5612	16349.3	203.699	8168.83	204.54	8180.43	202.965	168.923	169.623	168.312	233.484	0.16071	0.0434511	191.515	0.887518	0.887914	0.887526	0.0381543	0.0464525	60.22	6.58699	5.73582	8365.24	86.7589	0.86267	39509.4	498729	0.515253	4544.49	514.727	2.82575	134.7	2272.58	479.955	87.164	1791.95	292.863	2271.91	380.027	5736.73	26.8595	10.6919	59.9546	5
302	13411.8	36940.1	50352	0.942053	0.917575	0.637258	17289.5	217.627	8850.05	219.299	8439.45	215.821	179.8	181.217	178.301	245.418	0.162119	0.080383	194.318	0.9445	0.951513	0.937361	0.0498554	0.0573744	51.352	6.48121	5.825	8741.86	90.9689	0.86556	46084.2	488573	0.513766	4547.69	522.328	2.83442	139.334	2328.66	317.094	58.9413	1901.94	324.052	2219.03	382.994	5699.14	25.4021	10.7073	63.3146	5
303	13508.4	37046.1	50554.5	0.803079	0.917091	0.57188	16139.5	201.387	8456.94	202.173	7682.53	200.448	167.227	167.905	166.419	228.951	0.154633	0.0955583	193.013	0.86713	0.864169	0.870635	0.0529417	0.0405767	68.0833	6.4935	5.75331	8404.45	87.1589	0.875096	36484.9	507115	0.517127	4592.97	524.071	2.84215	139.948	2365.54	620.176	115.123	1607.26	269	2227.43	384.123	5819.82	27.5194	11.3134	58.8315	5
304	14089.3	35588.2	49677.5	0.892928	0.935397	0.597019	16339.7	202.205	8067.37	203.157	8272.31	201.319	169.951	170.738	169.218	228.809	0.147993	0.0351439	193.853	0.867058	0.865251	0.868722	0.0358961	0.0527485	58.2196	6.70417	5.8917	7752.9	80.9218	0.870136	39381.8	503883	0.514146	4592.18	517.273	2.81943	146.695	2304.63	510.428	90.1085	1777.11	280.47	2287.54	370.578	5785.72	27.0496	10.8433	60.3183	5
305	14582.6	34550.2	49132.8	0.875428	0.929642	0.573358	16319.5	203.88	8454.07	204.875	7865.39	202.881	168.695	169.516	167.869	233.502	0.159424	0.0511693	191.301	0.888962	0.88919	0.888701	0.0430529	0.0587098	59.9069	6.77166	5.87855	8279.1	85.7439	0.864104	39591.3	497735	0.516971	4522.85	508.997	2.82058	150.964	2360.45	471.759	84.727	1690.64	273.305	2162.4	358.032	5706.18	26.8123	11.2175	59.8518	5
306	13386	39299.7	52685.7	0.752708	0.91353	0.523257	16613.5	209.448	8182.89	210.8	8430.58	208.378	171.975	173.063	171.118	239.839	0.159186	0.0644583	191.663	0.917758	0.920725	0.915622	0.0481425	0.0442256	67.8052	6.58852	5.76938	8565.39	88.9779	0.865793	41906.2	497955	0.513263	4535.2	546.829	2.81787	138.989	2245.99	409.985	78.332	1879.22	329.508	2289.21	407.84	5735.1	26.3555	10.5639	61.1582	5
307	13596.9	35949.1	49546	0.899332	0.924889	0.60346	16062.4	202.972	8122.2	203.791	7940.22	202.201	167.012	167.707	166.358	230.049	0.161646	0.0689718	193.806	0.872196	0.867716	0.877145	0.0517569	0.0385962	59.1164	6.43474	5.73788	8546.63	89.2812	0.867951	41741.6	489292	0.514797	4553.54	515.127	2.83483	141.463	2285.78	440.892	79.6761	1826.86	293.988	2267.76	373.664	5747.3	27.2924	10.5881	58.9758	5
308	15148	39746.8	54894.8	0.895736	0.93462	0.593981	16621	208.451	8202.76	211.23	8418.26	205.692	173.017	175.359	170.699	236.785	0.149673	0.0616088	192.959	0.90462	0.912323	0.896923	0.061631	0.0431368	57.2724	6.89044	5.97918	8330.74	87.0374	0.879738	39747.6	507849	0.514183	4613.53	572.555	2.86284	158.173	2311.82	477.374	92.8174	1824.34	321.565	2301.71	414.383	5839.84	26.6665	10.6667	60.5706	5
309	12984.1	38241.1	51225.2	0.852714	0.906639	0.586855	15697.3	203.038	7767.19	204.792	7930.08	201.275	163.682	165.117	162.243	233.305	0.175247	0.0665459	192.004	0.882241	0.88348	0.880651	0.0526769	0.0367137	63.0668	5.94345	5.39601	8999.48	94.1511	0.853614	39595.1	494297	0.515133	4514.03	533.921	2.80999	135.558	2216.36	534.195	100.919	1763.48	297.444	2297.68	398.363	5763.52	27.6235	10.5559	58.275	5
31	14660.8	33444.8	48105.6	0.807673	0.919472	0.544128	16351.1	205.958	8225.65	207.068	8125.44	204.905	169.13	170.042	168.268	235.539	0.160045	0.0770207	192.159	0.896117	0.898612	0.893812	0.0488242	0.0455201	64.7611	6.63132	5.63709	8522.48	88.4245	0.864688	40868.2	500000	0.514715	4547.7	498.701	2.81714	151.912	2308.05	441.627	72.8716	1798.02	273.917	2239.65	346.789	5791.56	26.9111	10.6809	60.094	5
310	12708.3	36008.6	48716.9	0.902221	0.922717	0.606154	16711	212.015	8514.01	212.793	8196.95	211.227	173.905	174.565	173.237	241.358	0.161219	0.0711301	192.805	0.924117	0.924146	0.924236	0.0550524	0.034101	57.7841	6.45313	5.71111	8720.89	91.3136	0.868355	43893.1	485212	0.513795	4523.15	507.049	2.8367	132.44	2273.26	351.512	63.2333	1898.37	311.375	2249.88	374.608	5677.08	26.0191	10.5868	61.447	5
311	12983.8	38571.3	51555.1	0.935501	0.926445	0.627026	16919.3	211.842	8703.95	213.819	8215.34	209.92	175.635	177.272	174.049	239.858	0.157673	0.0557011	193.375	0.918786	0.922732	0.914745	0.0497759	0.0629295	54.1402	6.6947	5.82976	8374.02	87.1505	0.87121	43015.5	496316	0.512529	4555.1	535.702	2.84022	134.77	2253.09	341.674	64.6245	1960.34	336.308	2302.01	400.932	5767.17	25.953	10.2147	61.8634	5
312	13296	38088	51384	0.893154	0.933562	0.588177	17179.6	207.824	8807.71	209.376	8371.92	206.357	176.152	177.483	174.896	235.938	0.140201	0.0458188	192.435	0.902261	0.903967	0.900798	0.0350782	0.0428255	59.7852	7.04613	6.00661	7495.61	77.0134	0.879581	38672.5	531645	0.512447	4646.47	527.674	2.82059	136.446	2267.7	493.912	88.3978	1884.86	302.83	2378.77	391.228	5981.48	26.3581	10.2941	62.5507	5
313	13852.4	35374.6	49227	0.823597	0.913268	0.556244	15960.3	205.519	7992.28	206.878	7968.03	204.068	166.04	167.114	164.899	237.32	0.171368	0.0495001	190.079	0.90481	0.907563	0.902735	0.0570439	0.0421717	63.4651	5.95578	5.5227	9086.35	94.6358	0.858448	43983.6	477127	0.517244	4548.42	512.668	2.82255	144.262	2361.19	435.318	79.7749	1751.91	288.631	2187.23	368.406	5660.97	27.3962	11.1484	58.8686	5
314	13641.7	37524.4	51166.2	0.900836	0.928563	0.615328	17101.7	212.844	8782.87	213.577	8318.78	212.166	176.677	177.241	176.155	240.232	0.151997	0.0386455	194.229	0.922339	0.92343	0.921664	0.0473605	0.0512996	58.1342	6.91248	5.94192	8021.02	82.9192	0.873433	44215.4	495507	0.515311	4568.02	529.078	2.8188	140.906	2434.82	316.498	62.4443	1816.7	325.728	2133.2	388.172	5797.44	25.91	11.0163	62.654	5
315	12724.7	35507.1	48231.8	0.892242	0.927637	0.594355	16485.4	210.097	8323.26	211.58	8162.19	208.623	172.238	173.45	171.033	239.634	0.165734	0.083689	191.983	0.918084	0.919323	0.917464	0.0507149	0.0506673	57.8394	6.37128	5.83884	9084.11	95.0966	0.863589	46264.6	472019	0.514185	4549.51	505.271	2.84272	133.252	2299.06	321.337	57.7997	1929.11	314.219	2250.45	372.019	5691.8	26.3969	10.4621	60.7075	5
316	13507.2	37053.9	50561	0.763161	0.897848	0.554399	15919	205.756	7718.13	208.01	8200.86	203.719	165.379	167.153	163.777	235.987	0.179928	0.0587535	192.14	0.894616	0.901409	0.888857	0.0486622	0.0311729	68.3517	5.92628	5.44317	9502.52	99.1161	0.84592	40708.8	489884	0.516194	4513.19	525.229	2.82013	140.6	2286.34	517.366	97.6761	1709.48	286.953	2226.84	384.629	5722.79	27.2686	10.9254	58.8002	5
317	13750.2	38120.7	51870.9	0.88571	0.930383	0.58395	16891.9	207.208	8258.99	209.463	8632.88	205.219	174.391	176.304	172.703	235.962	0.14717	0.0713739	192.425	0.900789	0.90989	0.892868	0.0397414	0.0567503	58.0606	7.03564	5.88548	7942.62	82.2055	0.876044	41594.5	499561	0.513569	4540.2	536.761	2.82887	142.17	2294.72	349.913	66.9926	1895.57	327.598	2245.48	394.59	5760.55	26.0336	10.4496	61.7104	5
318	12468.5	39721.4	52189.9	0.930626	0.935986	0.622048	16669.7	211.736	7797.12	214.041	8872.61	209.652	174.281	176.151	172.596	240.163	0.161478	0.0534864	194.014	0.917494	0.919713	0.914992	0.0536745	0.05451	52.2477	6.53849	5.73329	8541.71	89.7576	0.870008	42938.5	491427	0.512985	4548.21	548.484	2.85151	131.025	2265.51	365.582	71.9812	1917.13	345.478	2282.71	417.459	5796.02	26.0457	10.2698	61.3578	5
319	12701.9	40952.4	53654.3	0.868876	0.934353	0.573522	16168.2	204.946	8518.49	206.57	7649.68	203.06	169.276	170.662	167.665	233.666	0.158479	0.0605802	192.372	0.888647	0.887835	0.889222	0.0560192	0.0585043	59.0302	6.26535	5.65355	8286.23	86.9267	0.877223	42589.3	490124	0.511578	4581.74	561.097	2.83948	132.816	2170.47	393.087	74.9578	2018.18	353.324	2411.27	428.281	5820.5	27.1224	9.79253	59.6118	5
32	14392.5	35808.8	50201.3	0.908396	0.935733	0.623918	16624.5	212.071	8329.3	212.48	8295.16	211.487	173.715	174.049	173.249	241.704	0.166687	0.0484949	192.634	0.924279	0.922001	0.926244	0.0556716	0.0436506	58.2698	6.36798	5.71161	8368.09	88.0408	0.868432	45022.1	474019	0.513794	4489.65	527.359	2.85167	150.98	2251.67	295.981	53.3962	1942.01	322.984	2237.99	376.38	5635.92	25.8412	10.3595	61.1157	5
320	13367.9	36579.4	49947.2	0.916029	0.929148	0.609511	16542	208.366	8230.79	210.474	8311.24	206.519	172.661	174.408	171.129	236.769	0.161978	0.0447566	193.36	0.902699	0.906853	0.899624	0.0463938	0.0424055	56.6924	6.5345	5.734	8243.07	85.9263	0.8694	40891.1	498928	0.514707	4560.42	521.687	2.83186	139.455	2317.06	447.114	82.4973	1796.24	299.735	2243.36	382.233	5809.42	26.4641	10.6561	60.8945	5
321	14186	34028.2	48214.1	0.876836	0.916988	0.586818	16138	204.758	8125.4	206.147	8012.58	203.299	169.012	170.157	167.817	233.854	0.162123	0.0565083	192.044	0.891567	0.896406	0.886292	0.0535643	0.0610607	60.6783	6.12353	5.70302	8803.91	92.7135	0.870222	41290.9	494390	0.516123	4593.56	504.386	2.85869	148.677	2339.77	492.67	84.4114	1761.12	271.298	2253.79	355.71	5803.3	27.1917	10.92	59.2325	5
322	14368.8	38979.2	53348	0.89711	0.931808	0.608826	15906.6	201.18	8095.79	203.036	7810.81	199.149	165.936	167.481	164.245	229.263	0.162408	0.070884	192.841	0.868013	0.873161	0.861406	0.0482341	0.0408187	59.9332	6.47962	5.80698	8342	87.2815	0.871858	36908.9	504327	0.516533	4573.79	558.536	2.83262	150.24	2350.48	583.183	114.951	1640.12	293.345	2223.31	408.296	5839.46	27.5334	11.1353	58.7065	5
323	13168.3	42974.8	56143.2	0.875954	0.928771	0.607857	16102	201.742	8079.83	202.59	8022.12	201.114	167.005	167.716	166.471	230.19	0.158478	0.0530697	192.742	0.871956	0.869322	0.875818	0.0453674	0.0460173	61.7121	6.49395	5.74642	8019.24	83.2127	0.868823	36754.9	510357	0.51417	4545.95	582.101	2.81772	136.348	2189.96	606.717	123.368	1749.27	322.384	2355.98	445.753	5835.58	27.3343	10.4645	59.1796	5
324	14739.4	35828	50567.4	0.85349	0.940397	0.572292	16127.9	206.619	8357.31	208.538	7770.54	204.486	169.141	170.722	167.389	237.223	0.167057	0.0526183	190.554	0.905422	0.909833	0.900879	0.0549448	0.043103	61.9905	6.49089	5.76113	8358.9	88.137	0.869373	40990.1	483137	0.516116	4532.85	531.938	2.84524	154.978	2342.3	409.413	76.8291	1781.14	300.131	2190.55	376.96	5703.2	26.7976	10.8736	59.5864	5
325	13206.6	38837.3	52043.9	0.865015	0.938056	0.594835	16692.7	208.125	8645.02	210.205	8047.63	205.818	174.355	176.082	172.436	236.316	0.151483	0.0573135	192.6	0.90551	0.912498	0.897289	0.0479391	0.0442145	62.0021	6.865	5.99518	8125.68	84.9071	0.879635	41858.6	512467	0.512112	4589.63	542.197	2.8432	137.692	2249.03	331.639	62.3085	2008.96	342.197	2340.6	404.506	5998.86	26.3796	9.77403	61.277	5
326	14259.8	40804.2	55064	0.885262	0.932957	0.62307	17371.6	212.354	8784.35	213.401	8587.23	211.371	179.311	180.188	178.49	241.468	0.143997	0.0636283	192.466	0.925652	0.926502	0.924672	0.0366392	0.0588573	59.3454	7.11082	5.87601	8032.15	83.1057	0.872899	42612.4	508219	0.512227	4580.81	568.23	2.816	146.93	2259.02	353.409	70.0286	1968.38	351.271	2321.78	421.3	5834.23	25.6145	10.2477	63.648	5
327	13369.6	39532.8	52902.4	0.834727	0.920162	0.593033	16500.5	204.028	8189.19	205.042	8311.28	203.193	170.787	171.557	170.156	231.129	0.155062	0.0594345	194.265	0.87537	0.875075	0.876963	0.0419426	0.0571686	64.743	6.5328	5.71069	8153.74	84.4932	0.873408	37387.2	517019	0.514658	4625.96	547.722	2.82463	138.144	2294.83	607.35	115.853	1723.78	293.724	2331.13	409.578	5894.58	27.17	10.8803	60.3867	5
328	14151.4	35465.6	49617	0.865955	0.920227	0.593211	16099.7	203.136	8017.32	204.549	8082.36	201.81	167.586	168.758	166.492	231.212	0.167744	0.0632295	193.148	0.876803	0.875278	0.87887	0.0455745	0.0544351	63.1684	6.26917	5.76723	8398.34	87.5143	0.866954	37958.2	494625	0.517694	4549.55	516.061	2.83488	147.455	2372.6	589.3	108.12	1587.65	260.485	2176.95	368.605	5723.59	27.1819	11.4958	59.1045	5
329	12689.5	36711	49400.5	0.911585	0.933005	0.622745	16819.3	208.864	8368.67	210.852	8450.6	206.914	173.872	175.542	172.231	237.848	0.152337	0.0500187	192.48	0.908638	0.913023	0.905056	0.0420423	0.0562353	57.477	6.75774	5.7595	8314.43	86.102	0.868233	43472.2	492498	0.512162	4532.38	510.332	2.81876	131.288	2243.56	285.646	51.0141	2003.17	328.029	2288.82	379.044	5783.73	26.0749	10.0043	61.7258	5
33	12334.2	32058.9	44393.1	0.84758	0.930888	0.577925	15979.1	202.786	8334.47	203.348	7644.67	202.475	167.584	168.048	167.33	230.559	0.162407	0.0490707	193.281	0.874193	0.873863	0.877227	0.045931	0.0411881	62.1785	6.76793	5.71368	8056.21	84.586	0.874227	36953.1	501164	0.516265	4595.37	463.905	2.81498	129.067	2363.7	610.813	98.4184	1620.86	236.419	2231.68	334.838	5819.79	27.5189	11.4275	59.4057	5
330	13458.2	36051.9	49510.1	0.896325	0.933692	0.59927	16600.3	208.909	7776.93	210.17	8823.36	207.876	173.652	174.715	172.784	237.508	0.154835	0.0571622	193.35	0.904929	0.904738	0.905607	0.053169	0.0373694	58.3923	6.70402	5.81257	8351.72	87.4108	0.875954	40898	488641	0.515792	4561.82	517.68	2.84819	140.82	2393.63	453.384	85.4325	1714.81	291.428	2168.19	376.861	5681.98	26.2821	11.3685	60.9882	5
331	13741.9	37622.8	51364.7	0.888118	0.931301	0.61391	16009.9	206.309	8259.58	208.58	7750.35	204.123	168.086	169.939	166.283	233.252	0.172147	0.0730224	194.494	0.886134	0.893564	0.879127	0.0556334	0.0492896	60.1621	6.39343	5.52098	8341.26	87.8184	0.866282	40294.6	491858	0.513435	4528.98	539.203	2.83907	144.268	2233.12	461.454	85.2854	1834.41	309.65	2295.87	394.935	5775.85	27.0146	10.2963	59.2059	5
332	13901	38119.8	52020.9	0.851893	0.933351	0.57756	16525.9	207.142	8461.57	208.519	8064.33	205.724	172.012	173.172	170.821	236.333	0.153596	0.0436184	191.859	0.902638	0.905189	0.89985	0.0509097	0.0514695	61.9965	6.73696	5.89474	8284.6	86.4643	0.871521	42811.9	489207	0.515073	4590.57	542.175	2.84083	144.982	2339.97	400.556	76.6431	1850.04	320.55	2250.6	397.193	5759.78	26.6931	10.769	60.6167	5
333	13062.9	39029.8	52092.7	0.870616	0.93801	0.608144	16670.8	206.545	8385.99	208.192	8284.81	204.807	173.253	174.607	171.829	234.03	0.147423	0.0467908	193.711	0.890447	0.890703	0.889524	0.0472753	0.0454164	59.6507	6.94489	5.81094	7809.18	81.7151	0.884371	39191.5	498730	0.515073	4578.26	543.696	2.84345	136.426	2375.67	497.088	98.9605	1705.51	308.309	2202.6	407.27	5768.11	26.3543	11.2609	61.1938	5
334	13204	38598.2	51802.3	0.901872	0.934732	0.612341	16108.8	202.334	8268.3	203.86	7840.54	200.885	168.409	169.66	167.216	230.482	0.154469	0.0525926	192.506	0.873226	0.874145	0.873059	0.050838	0.0486078	58.27	6.54617	5.75166	8342.87	87.3795	0.8754	37429.6	509234	0.514741	4602.46	542.774	2.84161	138.29	2300.12	550.321	105.356	1752.02	299.127	2302.34	404.483	5867.4	27.4003	10.7401	59.2441	5
335	14114.4	33964.1	48078.5	0.902199	0.927937	0.592865	17024.8	211.895	8640.72	213.541	8384.11	210.107	176.558	177.926	175.072	240.659	0.156019	0.0384018	192.754	0.922775	0.921345	0.923793	0.0437343	0.0462872	57.7412	6.56409	5.79523	8267.18	86.0804	0.872457	43978.7	491663	0.514335	4567.99	498.57	2.83449	146.361	2344.29	310.096	53.7311	1913.6	298.478	2223.7	352.209	5802.81	25.8741	10.4697	62.3737	5
336	13320.5	36506.3	49826.8	0.819405	0.915287	0.557573	16288	208.125	8082.69	210.032	8205.28	206.075	169.812	171.379	168.13	238.548	0.168976	0.0541935	191.937	0.909788	0.911731	0.906821	0.0523091	0.043292	64.6938	6.2427	5.6347	8953.24	93.5232	0.859533	41777.5	483768	0.516467	4523.16	520.566	2.83063	139.083	2322.9	457.353	84.2464	1742.9	297.237	2200.25	381.483	5645.74	26.6525	11.1186	60.0285	5
337	13822.4	37346.7	51169.1	0.878389	0.92519	0.600738	15995.9	203.128	8511.79	204.892	7484.13	201.237	167.99	169.46	166.416	231.195	0.165772	0.0549549	192.62	0.877503	0.880744	0.874153	0.0445941	0.0421697	61.323	6.34498	5.73619	8805.65	92.4635	0.865877	40567.7	496761	0.515283	4594.56	535.193	2.82952	144.702	2316.1	508.813	94.0741	1769.65	296.417	2278.46	390.491	5827.51	27.4586	10.8413	59.2637	5
338	13969.9	36702.2	50672.1	0.800018	0.928797	0.555929	16323.3	207.358	8458.36	211.023	7864.9	203.81	170.636	173.604	167.747	235.148	0.158247	0.0485234	193.14	0.898143	0.91007	0.886764	0.0541245	0.050179	66.1426	6.54371	5.89924	8602.7	90.4161	0.865081	39920.1	498693	0.513901	4574.16	529.507	2.84694	146.275	2259.62	464.293	82.904	1850.25	300.328	2314.54	383.232	5794.61	26.8176	10.4698	60.0612	5
339	12579.4	39523.3	52102.6	0.850458	0.928649	0.582969	16313.3	209.351	7558.9	211.557	8754.4	207.491	171.116	172.912	169.604	237.908	0.164407	0.0762933	193.573	0.906473	0.910036	0.903451	0.0532	0.0525011	63.2476	6.25274	5.75408	8675.42	91.1215	0.864864	44578.1	486878	0.511371	4568.33	546.662	2.8295	132.019	2165.69	350.423	66.8746	2052.22	347.769	2402.64	414.644	5789.49	26.6974	9.80727	60.5282	5
34	13164.1	38602	51766	0.798403	0.918062	0.520954	16133	204.732	7898.18	207.002	8234.83	202.396	168.17	170.058	166.228	235.353	0.16546	0.0608396	191.268	0.894129	0.89606	0.892011	0.0503699	0.035926	65.2457	6.29425	5.67179	8541.68	89.0583	0.866817	38938.3	496569	0.516898	4563.41	538.128	2.82304	136.816	2343.69	545.354	106.658	1674.36	294.654	2219.72	401.311	5741.79	27.2499	11.242	59.4533	5
340	12456.1	36712.7	49168.8	0.920393	0.923366	0.626467	16292.2	204.518	8188.5	206.448	8103.67	202.585	169.411	170.967	167.853	232.399	0.158937	0.0607949	193.238	0.883642	0.889439	0.877867	0.0470281	0.0534563	54.8142	6.88906	5.89849	8326.85	86.2968	0.871627	42218.1	494666	0.514438	4568.84	510.631	2.81885	129.186	2288.01	427.51	77.4209	1853.32	304.024	2280.83	381.444	5778.37	27.082	10.567	59.9097	5
341	14784.9	36089.5	50874.4	0.829362	0.923206	0.578839	16444.5	210.113	8346.79	212.268	8097.74	208.021	171.165	172.886	169.499	239.464	0.172038	0.0801148	192.781	0.915265	0.922061	0.909127	0.0526	0.0386072	64.4606	6.30583	5.72123	8807.6	91.9691	0.866713	44434.8	485267	0.512873	4526.17	530.393	2.83279	154.39	2247.72	298.557	52.5296	1979.89	323.473	2278.44	376.003	5756.07	26.4199	10.0933	60.5521	5
342	13788.6	39755.3	53543.9	0.890828	0.929763	0.610721	17328.6	216.569	8663.95	219.253	8664.62	213.87	180.872	183.109	178.602	245.091	0.154221	0.0590144	193.802	0.941474	0.9504	0.932325	0.0422962	0.0488972	58.3847	6.6186	5.82741	8102.75	84.5704	0.872171	46745.5	480617	0.510165	4509.99	557.727	2.8183	143.579	2177.26	233.298	44.7344	2099.43	369.413	2332.73	414.148	5633.68	25.0279	9.96789	64.0461	5
343	13562.5	36618.1	50180.6	0.893896	0.926102	0.614264	16539	209.712	8366.51	212.041	8172.49	207.629	173.131	175.068	171.395	237.221	0.159556	0.0322525	194.039	0.905868	0.914886	0.898216	0.0580001	0.0419955	60.4013	6.14665	5.67994	8427.67	88.4191	0.87521	41876.8	497511	0.51243	4565.82	525.884	2.84936	142.079	2237.74	385.252	68.7558	1942.83	315.049	2328.08	383.805	5828.85	26.417	10.1003	60.7728	5
344	13581.8	38584.9	52166.8	0.919672	0.930846	0.622064	17424.7	217.807	8864.92	220.366	8559.75	214.986	180.738	182.862	178.405	245.332	0.154461	0.0397575	194.464	0.944961	0.952278	0.936928	0.0484327	0.0477672	56.4114	6.59505	5.74291	8338.34	86.7122	0.877541	46343.7	489965	0.511445	4571.57	542.227	2.83003	141.305	2283.16	258.174	49.2378	2030.24	351.684	2288.41	400.922	5773.23	25.285	10.1844	63.9643	5
345	15074.1	38911.7	53985.8	0.809243	0.925266	0.541879	17161	213.636	8241.48	216.46	8919.48	210.884	178.533	180.898	176.229	244.526	0.155486	0.0701065	191.79	0.935027	0.942945	0.927237	0.04585	0.0444433	63.8732	6.35338	5.66829	8284.75	86.1551	0.876159	45343.9	495633	0.512034	4583.34	559.415	2.82861	156.29	2262.32	282.679	53.1155	2038.33	350.009	2321.01	403.125	5843.74	25.7844	9.98979	62.9867	5
346	13652	36764.7	50416.7	0.815979	0.930578	0.56235	16773	207.114	8221.03	208.567	8551.93	205.616	172.353	173.592	171.081	236.565	0.147579	0.0311796	191.745	0.904171	0.908108	0.899721	0.0453989	0.0596056	65.1578	6.99977	5.91166	7891.93	81.4285	0.869492	40089	507337	0.514309	4533.34	520.292	2.82825	141.01	2291.14	425.925	78.7939	1816.27	300.488	2242.2	379.282	5798.6	26.2398	10.5401	61.1482	5
347	14586.9	38194.5	52781.4	0.919421	0.93147	0.636316	17095.4	213.791	8506.3	216.66	8589.1	211.092	177.507	179.882	175.275	242.281	0.154618	0.0652139	193.198	0.929154	0.933659	0.925244	0.0512549	0.0522985	54.0995	6.70228	5.92306	8466.73	88.219	0.871854	44787.1	492268	0.51196	4565.62	550.71	2.85503	152.07	2257.54	274.914	52.0052	2033.17	346.634	2308.08	398.64	5797.24	25.6578	9.97233	62.3553	5
348	12951.2	36533.8	49485	0.945577	0.953594	0.651925	17645.3	216.978	8975.67	220.322	8669.63	213.984	182.769	185.633	180.219	243.84	0.142496	0.0528638	194.227	0.941604	0.948796	0.934929	0.0438449	0.0429537	52.5787	7.47467	6.18922	7793.8	81.0002	0.880844	44411.7	498713	0.511372	4599.27	512.808	2.8416	134.291	2303.9	257.942	46.3984	2037.43	332.119	2295.37	378.517	5829.77	25.1824	10.1247	64.4067	5
349	13233.8	35584.2	48818	0.864025	0.926312	0.571479	16236.6	204.88	7718.81	205.91	8517.84	204.053	169.456	170.308	168.782	234.946	0.161503	0.0520028	191.438	0.893855	0.891885	0.896388	0.0498245	0.0643446	60.7401	6.47321	5.79337	8614.89	89.9765	0.86922	41672.1	491258	0.516766	4606.57	509.422	2.83807	138.035	2417.6	472.785	86.2435	1716.18	285.143	2188.97	371.386	5784.91	27.2781	11.2606	59.6202	5
35	13603.4	34838.8	48442.2	0.751622	0.900678	0.526162	15868.2	205.213	8176.95	207.091	7691.22	203.44	165.727	167.223	164.314	236.488	0.185142	0.0608832	190.926	0.89916	0.901911	0.895921	0.0428943	0.0413075	69.3448	5.73885	5.45214	9408.51	98.1868	0.839565	41651.4	484278	0.516918	4476.77	503.83	2.81521	141.793	2275.35	471.663	84.3591	1729.76	277.678	2201.42	362.037	5676.48	27.1079	10.7962	58.7576	5
350	12214.2	35373.4	47587.7	0.898236	0.931978	0.601729	17064	211.212	8473.06	213.249	8590.97	209.103	176.117	177.803	174.368	239.867	0.14871	0.0632976	192.853	0.918689	0.923737	0.913649	0.0462977	0.0541253	57.8252	6.95678	6.02978	8312.43	86.4948	0.86983	42105.1	509401	0.512075	4594.38	493.889	2.84401	126.882	2239.02	362.893	61.5904	1992.46	305.417	2355.35	367.007	5866.8	26.0009	9.98401	62.2425	5
351	14898.9	35017.6	49916.5	0.881833	0.940201	0.586163	16922.9	207.423	8189.34	208.502	8733.53	206.199	174.708	175.619	173.67	236.095	0.143452	0.0554814	192.756	0.900811	0.905373	0.896269	0.0423271	0.0563638	57.7817	7.37462	5.99587	7422.73	76.6244	0.882522	40670.7	501887	0.513996	4547.7	515.427	2.8173	153.768	2343.25	392.324	70.6937	1812.13	290.964	2204.45	361.658	5753.96	26.0828	10.8797	61.9446	5
352	12135.4	38921.7	51057.1	0.873889	0.942071	0.603461	16524.9	206.687	8267.89	208.413	8256.98	204.88	172.604	174.039	171.108	235.232	0.156943	0.0753651	192.709	0.896878	0.898466	0.894437	0.0482733	0.0521954	59.7011	6.97237	5.87993	8230.64	86.0859	0.878798	42568.2	488128	0.514651	4581.29	531.941	2.84634	126.538	2321.25	416.532	80.0917	1843.51	325.312	2260.04	405.404	5763.36	26.6101	10.6764	60.5889	5
353	14140.5	34731.3	48871.7	0.890767	0.92419	0.592998	16348.6	205.717	7883.51	205.547	8465.1	205.77	170.119	170.012	170.137	235.012	0.159057	0.0465993	192.729	0.891821	0.883991	0.898537	0.0455414	0.0570075	60.6167	6.40806	5.66163	8386.36	87.1709	0.861882	39285.1	501169	0.516823	4557.61	506.82	2.81897	146.752	2369.4	527.531	94.2253	1660.68	265.843	2188.21	360.068	5787.96	26.8866	11.2089	60.2214	5
354	13308.7	37810.3	51119	0.874595	0.949159	0.573362	18071.2	218.989	9145.37	222.401	8925.84	215.946	186.883	189.838	184.253	248.733	0.13311	0.0416621	191.858	0.963429	0.97317	0.95506	0.0455889	0.0523482	58.2581	7.79506	6.08554	7516.99	77.9145	0.891952	46179.8	508490	0.511125	4631.02	528.075	2.84317	137.668	2296.13	203.485	37.1849	2131.4	353.222	2334.89	390.407	5968.99	24.8096	9.76729	65.7506	5
355	13286.6	35435.9	48722.6	0.877819	0.919974	0.60458	16294.6	205.834	8299.19	207.72	7995.36	203.849	168.819	170.371	167.182	234.419	0.165247	0.0551497	192.839	0.891817	0.894023	0.88921	0.0462925	0.047191	59.9232	6.18133	5.69838	8245.42	85.578	0.864124	40559.2	508614	0.513783	4523.44	504.085	2.81127	137.59	2241.8	444.877	77.1948	1836.76	289.301	2281.64	366.496	5875.05	26.8674	10.2593	60.031	5
356	13032.1	35115.6	48147.7	0.877757	0.922154	0.593514	15676.3	198.933	7949.99	200.305	7726.31	197.567	163.338	164.477	162.201	227.724	0.161625	0.0565854	191.976	0.859239	0.857868	0.860876	0.0589923	0.0511014	59.3322	6.37791	5.64863	8786.26	91.7288	0.871452	40481.2	491390	0.514629	4554.29	502.441	2.8509	136.193	2247.07	479.675	82.3707	1827.54	283.877	2307.21	366.247	5767.28	27.9033	10.4244	57.3789	5
357	14446.3	37827.1	52273.4	0.89648	0.934773	0.621831	16400.4	206.214	7956.08	206.156	8444.28	206.281	170.898	170.807	171.003	235.494	0.161291	0.053217	192.33	0.895911	0.891729	0.900175	0.0476082	0.0470269	60.2227	6.65983	5.80943	8346.22	87.0127	0.868169	39942.2	502866	0.515828	4577.66	544.219	2.83907	150.64	2330.56	475.383	89.8689	1771.72	303.71	2247.1	393.579	5830.59	26.8563	10.7469	60.1764	5
358	12532	37744.8	50276.8	0.849798	0.919994	0.578601	15967.1	205.735	7603.8	206.913	8363.32	204.64	166.262	167.262	165.332	236.629	0.171424	0.0536205	191.551	0.898008	0.897607	0.898368	0.0565654	0.0396106	62.4316	6.19512	5.61009	8916.44	93.1975	0.859715	40439.9	495133	0.515133	4502.87	524.868	2.82791	130.814	2249.36	479.945	91.3339	1773.56	302.72	2253.51	394.054	5777.37	27.0671	10.5245	58.9458	5
359	14312.7	36839	51151.7	0.789576	0.902804	0.539162	15823.1	202.495	8149.17	203.653	7673.95	201.177	164.547	165.489	163.482	233.061	0.171292	0.0447515	190.894	0.884469	0.88427	0.88386	0.0471779	0.0431296	66.5598	5.90781	5.60534	9061.96	94.224	0.852072	42451.1	482869	0.515462	4517.06	531.47	2.80891	148.813	2242.05	463.381	84.1061	1811.62	298.551	2275	382.657	5648.28	27.4937	10.7103	58.5868	5
36	14055.5	35818.7	49874.2	0.911551	0.937988	0.615773	17264.8	213.851	8099.57	215.907	9165.22	212.385	178.619	180.331	177.391	244.165	0.14537	0.0494338	192.213	0.937283	0.939355	0.936738	0.0511807	0.0413396	56.3658	6.77537	5.80434	7853.33	81.4481	0.881406	45254.2	498050	0.512181	4553.5	518.196	2.83072	145.95	2276.42	249.934	44.5803	2027.14	327.666	2277.08	372.246	5865.14	25.4684	9.97668	63.2236	5
360	14057.8	37259.3	51317.2	0.890693	0.937252	0.606926	16029	202.194	8188.56	204.113	7840.43	200.342	167.914	169.501	166.382	230.192	0.160468	0.051583	193.379	0.870271	0.876738	0.864605	0.0488882	0.0536987	60.7287	6.77922	5.67848	8150.77	85.3376	0.879562	35992	509386	0.517928	4633.35	537.149	2.82891	146.78	2408.02	702.985	132.738	1522.34	257.631	2225.32	390.369	5906.9	27.6887	11.6403	59.2428	5
361	12945	39606.7	52551.7	0.857295	0.928658	0.567292	15824.4	204.768	8094.81	206.889	7729.58	202.542	166.4	168.138	164.59	233.732	0.174411	0.0389764	192.999	0.887339	0.891455	0.88267	0.0572918	0.0446294	62.0183	6.36683	5.49256	8730.86	91.8113	0.862931	41447.5	491799	0.515512	4571.68	552.589	2.83314	135.928	2267.45	543.805	107.082	1760.43	309.579	2304.23	416.662	5797.9	27.6029	10.6348	58.6017	5
362	13336.3	37351.4	50687.7	0.890796	0.927533	0.574807	16277.9	206.615	8058.68	208.054	8219.19	205.048	170.29	171.448	169.034	234.598	0.160135	0.0514199	193.727	0.892726	0.892813	0.89283	0.0491172	0.0490866	58.8424	6.53043	5.78528	8224.72	86.0258	0.866603	39550.1	500437	0.513755	4551.81	529.387	2.82004	139.367	2261.32	488.628	89.7615	1801.85	300.259	2290.48	390.02	5786.64	26.817	10.5998	60.3044	5
363	13151.4	39305.2	52456.5	0.900755	0.927185	0.619179	16489.7	206.784	8487.02	207.983	8002.7	205.718	171.611	172.629	170.704	234.315	0.159256	0.0579827	193.539	0.893368	0.895398	0.89117	0.0453245	0.0496409	57.3555	6.74726	5.84577	8549.17	89.0972	0.867516	43232.4	491551	0.51338	4569.36	544.319	2.82998	136.74	2258.72	404.043	76.7717	1906.59	330.807	2310.64	407.578	5749.29	26.7455	10.3983	60.5542	5
364	14119.3	31987.9	46107.2	0.878998	0.929928	0.590213	16136.3	203.534	7909.19	204.806	8227.15	202.207	167.872	168.96	166.737	233.904	0.159334	0.041748	190.902	0.890306	0.888459	0.892309	0.0487547	0.0442162	59.5773	6.70001	5.8609	8164.07	85.2696	0.869376	38694.5	503552	0.515028	4548.07	480.075	2.83497	147.355	2254.73	482.572	76.7606	1810.76	255.96	2293.33	332.721	5822.86	27.055	10.4151	59.3896	5
365	14233.7	38478.9	52712.6	0.897284	0.940435	0.597101	17081.4	210.204	8988.36	211.234	8093.04	209.021	176.866	177.724	175.877	238.335	0.140723	0.0400693	192.52	0.914762	0.916249	0.913097	0.0481637	0.0498918	58.3062	7.29779	5.9351	7826.1	81.4056	0.88584	41522.9	512634	0.512184	4603.64	547.57	2.84212	147.837	2283.51	361.634	67.2152	1958.5	332.518	2320.13	399.733	5936.48	25.9874	10.1633	62.4209	5
366	13498	36642.3	50140.3	0.836571	0.921484	0.580451	16618.8	209.352	8450.29	211.112	8168.55	207.585	173.516	175.024	172.01	238.08	0.16176	0.0558258	192.679	0.9102	0.912787	0.907386	0.0428566	0.0367393	64.6292	6.22115	5.72299	8354.35	87.3101	0.869369	41885	493876	0.514547	4558.3	524.658	2.82578	141.068	2329.93	398.048	73.6676	1830.33	309.922	2228.37	383.59	5798.37	26.2977	10.7081	61.4238	5
367	11701.6	34426.8	46128.4	0.888321	0.918214	0.605171	16344.9	210.88	8019.94	212.693	8324.94	209.215	170.442	171.894	169.117	238.875	0.172134	0.0645558	194.198	0.911957	0.912061	0.912359	0.0536171	0.0463043	59.7025	6.06719	5.71712	8575.79	90.0266	0.855829	42141.4	487633	0.514445	4522.43	484.242	2.8354	122.761	2275.34	441.014	77.3872	1806.08	284.094	2247.09	361.481	5729.67	26.4308	10.6535	60.4084	5
368	12563.2	36619.7	49183	0.927385	0.940389	0.623985	17195.5	211.982	8489.28	213.664	8706.25	210.434	178.511	179.944	177.185	240.552	0.148502	0.0447006	193.105	0.921261	0.922182	0.920267	0.0377561	0.0352289	53.8032	7.10213	6.03497	7757.68	80.6178	0.878897	42606.6	499090	0.513377	4578.09	511.109	2.81977	130.469	2332.24	353.403	64.565	1892.45	316.075	2245.85	380.64	5746.52	25.6915	10.7873	63.2902	5
369	14559.9	37161.2	51721.1	0.895443	0.949807	0.6305	17050.3	209.119	8605.79	211.101	8444.49	207.02	175.908	177.562	174.154	235.525	0.143483	0.0427277	194.468	0.901853	0.904481	0.897957	0.042803	0.0470005	60.6125	7.35588	6.07878	7514.1	77.6212	0.8811	39585.5	508616	0.515238	4593	533.889	2.82615	150.232	2406.24	484.589	92.3789	1702.17	291.278	2186.76	383.657	5788.12	26.1373	11.3476	62.2682	5
37	12932.1	39538.4	52470.5	0.900422	0.932645	0.614607	16352	207.365	8249.59	209.054	8102.45	205.64	171.309	172.687	169.896	234.772	0.163431	0.0468808	193.587	0.895264	0.900696	0.889563	0.0443093	0.0483166	57.6903	6.48502	5.84801	8386.59	87.7458	0.864297	41433.3	487216	0.511781	4504.66	547.904	2.82278	135.143	2172.7	377.14	73.1461	1954.82	339.615	2331.96	412.761	5657.38	26.3895	10.1967	60.55	5
370	12330.9	36409.9	48740.8	0.783818	0.925409	0.54823	16205.5	202.852	7897.88	205.424	8307.66	200.632	168.381	170.479	166.568	233.704	0.162319	0.0501483	190.886	0.886536	0.888289	0.885792	0.0408861	0.0486513	67.1462	6.41841	5.69667	8049.25	83.5858	0.865471	38768.7	498310	0.515511	4510.33	502.289	2.81602	127.485	2260.85	508.455	91.7483	1741.02	283.055	2249.48	374.804	5718.31	26.9327	10.7606	59.5932	5
371	13514.7	39020	52534.8	0.876478	0.921121	0.591768	16577.7	206.749	8317.33	208.328	8260.41	205.112	171.598	172.917	170.237	234.996	0.158719	0.0569917	192.869	0.896297	0.899753	0.893261	0.0453227	0.0397662	61.462	6.52714	5.91755	8486.39	87.9754	0.869492	40609.3	503615	0.515444	4554.83	544.292	2.8374	140.047	2324.51	431.852	85.3335	1798.47	318.911	2230.32	404.245	5814.11	26.5733	10.6675	60.4872	5
372	13622.7	36133.2	49755.9	0.910376	0.931842	0.629219	16783.5	211.573	8600.66	214.362	8182.83	208.778	175.843	178.148	173.535	239.042	0.159817	0.0492656	194.155	0.912695	0.919284	0.906171	0.04701	0.0471203	56.9868	6.70988	5.80575	8634.74	90.296	0.870712	43310.4	502017	0.513939	4589.97	520.588	2.83442	142.435	2351.48	364.522	66.7079	1873.97	311.445	2238.5	378.153	5902.56	26.2092	10.551	61.8451	5
373	14705.1	36389.5	51094.6	0.738365	0.909524	0.481678	15397.1	197.077	7721.25	198.735	7675.87	195.71	160.86	162.228	159.732	229.448	0.17318	0.0534451	188.721	0.866917	0.869152	0.865118	0.0432791	0.0425201	68.6138	5.93554	5.41312	8788.36	91.7756	0.853338	37962.8	491450	0.514923	4465.27	534.141	2.81349	153.618	2157.9	524.5	93.9843	1782.87	286.539	2307.37	380.523	5719.41	27.7951	10.2754	57.1414	5
374	14210	35836.6	50046.6	0.883594	0.923338	0.597834	16159.7	204.905	8105.97	206.05	8053.74	203.752	169.198	170.132	168.257	232.942	0.16142	0.0520886	193.002	0.884852	0.886124	0.883422	0.0506421	0.0398633	60.2173	6.35741	5.78846	8338.53	87.4305	0.869975	38100.7	505553	0.514593	4584.87	522.351	2.83475	148.566	2268.74	548.725	96.1143	1767.4	277.671	2316.13	373.786	5860.51	27.1577	10.6216	59.6496	5
375	13160.6	39287.3	52447.9	0.814611	0.912196	0.549559	16456.3	201.205	8256.95	201.902	8199.34	200.556	168.058	168.608	167.541	230.96	0.151156	0.066949	191.161	0.875918	0.873944	0.878325	0.0369518	0.051106	64.2186	6.79118	5.78361	8198	83.7845	0.865929	40215.8	512211	0.51472	4573.77	535.369	2.81025	134.429	2275.63	513.108	96.7305	1785.03	304.209	2298.14	400.94	5804.87	27.2341	10.6612	59.8435	5
376	13650.4	37669.4	51319.8	0.920411	0.935839	0.627223	16624	207.944	8728.83	208.979	7895.15	206.552	174.071	174.916	172.93	234.971	0.157099	0.0656731	193.52	0.89879	0.898302	0.899135	0.044349	0.0501638	54.487	6.7526	6.01417	8088.28	84.76	0.873111	40037	501621	0.511756	4559.37	535.689	2.84959	142.819	2158.26	429.864	76.7578	1971.26	316.112	2401.12	392.869	5784.32	26.269	9.942	61.0414	5
377	13456.8	40862.2	54319	0.864273	0.943924	0.577768	16630.4	207.576	8583.43	210.099	8046.98	204.934	174.071	176.194	171.852	235.366	0.14833	0.0702718	193.43	0.896682	0.905347	0.888318	0.0481639	0.043346	59.9541	6.83794	5.72138	7984.49	84.0696	0.885232	39712.8	503761	0.513116	4611.08	570.645	2.84646	141.163	2306.12	473.37	94.9702	1831.6	334.512	2304.97	429.483	5865.5	26.4536	10.6532	61.3132	5
378	13835.1	37979.7	51814.8	0.778314	0.907479	0.538849	16241.1	205.151	8371.82	207.298	7869.32	202.671	168.558	170.299	166.544	235.53	0.168124	0.0673713	191.058	0.89697	0.901343	0.891454	0.0471272	0.0492277	67.2041	6.10581	5.66743	9042.59	93.782	0.858605	40062.3	500114	0.516815	4569.05	537.518	2.8309	143.501	2326.39	506.894	96.8876	1735.77	297.129	2242.66	394.016	5780.92	27.1871	10.9357	59.4726	5
379	13522.9	38821	52343.9	0.92347	0.945387	0.637993	17190.4	209.991	8588.34	211.754	8602.1	208.043	177.927	179.415	176.283	237.391	0.141544	0.0624923	193.81	0.906348	0.913622	0.898946	0.0398446	0.0457181	56.8049	7.22209	5.95427	7577.82	78.5977	0.883257	41078.7	517632	0.511355	4586.58	542.454	2.82554	140.044	2260.81	390.24	72.8951	1935.54	329.515	2325.78	402.41	5924.94	25.7944	10.1756	62.9878	5
38	14925	37413.4	52338.4	0.914177	0.943274	0.631539	16515.4	207.45	8088.04	208.832	8427.38	206.173	171.518	172.688	170.454	235.699	0.153896	0.0498498	193.72	0.895891	0.895569	0.895975	0.053095	0.0524811	58.6933	6.5512	5.72987	7961.63	82.8641	0.875497	39493.3	505005	0.512752	4573.21	544.046	2.82929	155.271	2210.29	508.877	92.149	1854.04	296.626	2362.92	388.775	5818.28	26.6644	10.3281	60.7345	5
380	13428.7	40162.9	53591.6	0.858085	0.927303	0.582402	16529.7	205.363	8366.1	206.727	8163.56	204.109	171.677	172.83	170.623	234.979	0.154872	0.061441	191.559	0.895794	0.895732	0.895524	0.0368147	0.0477122	62.0768	6.6809	5.79259	8247.52	85.8492	0.869	40019.1	507947	0.514279	4562	558.159	2.81891	139.598	2289.94	444.533	90.2927	1827.53	328.267	2272.07	418.56	5878.45	26.5964	10.5295	60.942	5
381	13990.9	35852.4	49843.3	0.862261	0.905417	0.576162	16053.6	200.468	8279.69	202.248	7773.86	198.694	165.156	166.648	163.671	229.889	0.164379	0.0644541	191.791	0.869342	0.870867	0.86827	0.0391098	0.0434454	61.167	6.40228	5.52467	8672.7	89.1578	0.858217	41390.4	490112	0.516681	4495.32	511.12	2.80211	143.677	2291.89	506.627	91.0433	1696.8	276.4	2203.43	367.443	5645.84	27.3048	11.0884	58.8533	5
382	13961	37255.9	51216.9	0.866686	0.929633	0.584813	16064.4	204.061	8095.38	207.465	7969.06	200.689	167.658	170.42	164.921	233.823	0.165676	0.0488004	191.61	0.888982	0.899017	0.878766	0.0495298	0.0540166	61.8044	6.51326	5.8023	8190.87	85.5616	0.866044	39304.5	499303	0.513724	4515.64	532.669	2.8213	145.211	2201.27	499.481	90.4607	1814.88	296.997	2314.37	387.458	5746.67	27.085	10.4309	59.2101	5
383	13005.1	35418.2	48423.3	0.761703	0.920499	0.509702	17118.9	214.312	8281.4	216.882	8837.5	211.892	176.807	178.959	174.779	245.948	0.161488	0.0658989	191.283	0.943035	0.95045	0.935965	0.0495661	0.055724	66.6805	6.53824	5.68912	8477.09	88.0693	0.869356	47191.4	478839	0.51398	4514.5	499.46	2.82519	134.411	2311.98	259.449	45.2942	1943.08	319.755	2202.53	365.049	5648.68	25.6405	10.5565	62.5876	5
384	13183	33229.1	46412.1	0.950121	0.938892	0.636811	17167.7	213.16	8754.9	214.955	8412.78	211.402	178.683	180.196	177.206	241.015	0.154024	0.0635772	193.795	0.924293	0.930505	0.919058	0.0389577	0.0368059	49.3285	7.07666	5.89778	8151.35	85.0892	0.875102	45118.2	484213	0.511527	4528.03	483.206	2.82698	137.461	2268.78	245.818	40.9153	2013.43	304.83	2259.25	345.745	5733.57	25.3681	10.1092	63.2399	5
385	13584.9	35799	49383.9	0.883218	0.928336	0.594114	15753.9	199.917	7776.6	201.788	7977.26	198.154	164.096	165.6	162.679	228.203	0.160899	0.0685161	192.737	0.862092	0.867799	0.857149	0.0567599	0.0400645	60.0244	6.40715	5.78629	8310.03	86.9819	0.871773	37395	503444	0.51679	4625	516.077	2.84741	142.051	2347.93	621.896	109.475	1655.18	264.552	2277.08	374.026	5821.9	28.1361	11.1542	57.8156	5
386	13098.8	38796.5	51895.3	0.87092	0.924342	0.577997	16220.5	206.669	8172.83	208.503	8047.67	204.769	168.764	170.238	167.236	237.143	0.1708	0.051797	191.43	0.903266	0.905092	0.900347	0.0444848	0.0606228	60.7951	6.27233	5.70084	8487.7	88.5014	0.860494	41118.8	493198	0.516034	4520.88	539.971	2.81515	136.471	2309.04	453.865	88.9009	1757.97	314.599	2211.84	403.5	5753.03	26.7752	10.7857	60.0313	5
387	13412.9	38977.2	52390	0.943775	0.929406	0.647651	17135.7	208.536	8025.33	210.197	9110.41	207.425	175.878	177.335	174.89	235.426	0.140219	0.053071	194.639	0.896346	0.898491	0.89597	0.0442567	0.0571961	52.7656	7.07153	5.8982	7521.9	77.4238	0.883498	39465.3	508007	0.515676	4605.02	537.29	2.82315	137.725	2421.62	504.678	99.5991	1678.72	299.966	2183.39	399.565	5762.96	26.2439	11.5226	62.3169	5
388	13706.9	36367.9	50074.8	0.833961	0.928222	0.574331	16860.6	211.872	8731.61	213.65	8128.97	209.956	174.693	176.144	173.118	240.299	0.157905	0.0494843	193.03	0.922853	0.928628	0.916832	0.0479532	0.0472952	63.6305	6.87967	5.89553	8190.56	85.1897	0.867378	44335.9	487681	0.512729	4521.4	520.271	2.82609	142.564	2262.34	278.028	50.5552	1981.04	327.153	2259.06	377.708	5715.12	25.8717	10.2321	61.949	5
389	12539.9	35315.3	47855.2	0.898322	0.930625	0.632841	17121.6	211.581	8579.82	213.633	8541.75	209.531	176.935	178.648	175.229	239.451	0.150815	0.0513533	193.694	0.917112	0.923465	0.910913	0.0399074	0.042503	58.7462	6.61909	5.83437	7699.5	79.3913	0.872333	42624.6	501148	0.514543	4558.82	492.619	2.80976	129.246	2385.17	375.762	69.103	1797.89	294.27	2173.66	363.373	5801.93	25.8522	10.8997	62.8195	5
39	14346.8	37505.8	51852.6	0.90328	0.933249	0.604829	16644.8	208.724	8428.4	210.781	8216.35	206.419	173.807	175.543	171.863	235.61	0.153724	0.0550237	194.457	0.89893	0.903905	0.893052	0.0553805	0.0444232	58.5744	6.71619	5.86747	8402.71	87.9044	0.876884	42911.4	494188	0.513321	4597.55	540.108	2.85492	149.712	2264.93	427.184	77.3408	1905.43	313.055	2332.62	390.396	5765.32	26.5303	10.4016	60.8333	5
390	14275.2	35642.1	49917.3	0.889411	0.934548	0.584404	15797	201.505	7607.93	202.288	8189.03	200.762	165.127	165.752	164.534	230.472	0.164127	0.0507989	192.57	0.872305	0.873023	0.872935	0.053029	0.0577945	58.7486	6.58558	5.71257	8440.09	88.2892	0.864917	37198.9	502168	0.51555	4556.9	521.699	2.83191	149.228	2270.33	586.249	103.779	1700.33	268.692	2286.57	372.471	5824.06	27.6337	10.7495	58.2877	5
391	13745	33096.7	46841.7	0.871562	0.926408	0.562662	16543.2	209.972	8123.61	210.793	8419.62	209.282	173.895	174.566	173.334	239.142	0.162286	0.0658268	192.549	0.913791	0.916797	0.910908	0.0496387	0.0498131	58.4736	6.50329	5.74956	8388.43	88.2185	0.871183	42833.7	483207	0.5132	4527.12	491.532	2.84562	144.306	2277.67	328.074	55.2265	1921.38	292	2249.46	347.226	5725.48	26.0966	10.3676	61.0448	5
392	13950	38325.7	52275.7	0.892426	0.934656	0.614473	16644	210.347	8739.65	213.11	7904.38	207.275	173.454	175.712	170.943	238.46	0.160603	0.0541758	193.201	0.91193	0.91859	0.90465	0.0528359	0.0604822	58.2038	6.47036	5.73434	8326.66	86.888	0.874284	41584	501407	0.512917	4560.69	545.535	2.83464	145.331	2243.62	422.892	80.218	1894.18	319.987	2317.07	400.205	5816.94	26.334	10.2746	61.1752	5
393	12788.7	39341.7	52130.4	0.92634	0.934734	0.6252	16018.8	201.264	8196.44	200.449	7822.4	202.02	166.639	165.966	167.264	228.444	0.160793	0.0468572	193.502	0.865064	0.859338	0.870879	0.0487241	0.0541378	54.8851	6.70736	5.86071	8069.99	84.1136	0.86962	37938.1	511918	0.515883	4595.83	542.946	2.84186	133.163	2292	601.102	115.014	1702.73	294.769	2303.83	409.783	5880.54	27.6118	10.7655	58.651	5
394	13308.1	35105.2	48413.3	0.817008	0.928438	0.561612	15734.4	199.705	7970.15	200.924	7764.22	198.439	163.887	164.861	162.883	229.106	0.162471	0.0538359	191.254	0.867701	0.868982	0.865832	0.052591	0.0551914	65.7429	6.72277	5.79627	8792.51	91.8575	0.867112	40053.9	492446	0.516263	4550.67	506.516	2.84133	139.163	2321.87	506.5	90.9046	1722.3	276.448	2228.8	367.353	5732.77	27.7585	10.9784	57.8055	5
395	13389.8	42012.6	55402.4	0.883321	0.92613	0.593081	16778.1	207.846	8695.87	210.755	8082.23	204.755	173.356	175.782	170.78	236.758	0.150485	0.0545638	191.794	0.904671	0.918714	0.890193	0.0395777	0.0469549	58.1805	6.60289	5.84027	7995.72	82.7699	0.866909	40866	499025	0.512113	4508.47	573.066	2.81681	138.556	2168.63	382.443	77.1992	1957.39	357.311	2339.84	434.51	5729.23	26.008	10.0825	61.6066	5
396	13430.2	35189.4	48619.6	0.873446	0.916848	0.571418	16066.6	204.822	7897.64	205.377	8168.92	204.197	166.87	167.302	166.38	234.777	0.168705	0.0578535	191.707	0.891718	0.889924	0.892346	0.0494253	0.0487374	59.8274	6.0341	5.62375	8704.35	90.4132	0.857407	39462.8	499175	0.51479	4539.15	504.37	2.81615	139.365	2233.14	503.211	86.409	1802.8	278.596	2306.01	365.005	5775.32	27.2517	10.5138	59.2257	5
397	12938.7	36687.1	49625.8	0.889497	0.923254	0.610497	16772.5	212.494	8594.81	214.399	8177.69	210.729	174.626	176.25	173.122	241.566	0.16553	0.0738185	193.471	0.923463	0.927632	0.919002	0.0482811	0.0393531	60.7572	6.24892	5.44204	8480.54	88.3171	0.862246	45427.8	477502	0.517007	4512.21	516.693	2.82364	134.575	2426.76	346.864	69.0911	1738.59	313.027	2085.45	382.118	5697.5	25.9006	11.1714	61.7787	5
398	14018.8	36973.9	50992.6	0.944054	0.950981	0.610994	17333.7	211.521	9043.13	213.484	8290.56	209.361	179.542	181.234	177.671	238.005	0.13166	0.064288	194.054	0.914595	0.920551	0.908267	0.0562968	0.0508262	51.3617	7.38635	6.09651	7407.5	77.1253	0.896781	40984	507610	0.513651	4621.97	530.816	2.86775	145.679	2384	379.384	70.2778	1858.59	314.859	2237.97	385.137	5827.82	25.7284	10.8025	62.7719	5
399	12762.9	36575.6	49338.5	0.872483	0.925441	0.576281	16067	206.694	7779.43	209.177	8287.54	204.467	168.739	170.733	166.937	236.326	0.175845	0.0747221	192.574	0.896936	0.903171	0.891321	0.0510339	0.0375029	59.9252	6.21571	5.68223	8627.51	90.3716	0.864075	40175.2	493166	0.516839	4541.7	515.637	2.82558	133.387	2353.5	526.299	98.7127	1661.89	283.538	2188.19	382.25	5753.06	27.0892	11.2323	59.4575	5
4	12586.7	35737.6	48324.3	0.888397	0.934241	0.589825	16569.8	209.257	8832.89	210.323	7736.9	208.03	172.258	173.124	171.263	239.335	0.162004	0.054597	190.834	0.919105	0.920489	0.917995	0.051813	0.0455152	57.4893	6.67523	5.89972	8262.06	86.0122	0.869097	42427.2	492625	0.5149	4500.82	502.169	2.8419	130.87	2278.71	374.72	68.1851	1847.38	303.115	2222.1	371.3	5721.79	26.1404	10.5358	60.6446	5
40	13011.1	34281.1	47292.2	0.937373	0.936693	0.629157	17010.6	212.502	8157.08	215.07	8853.55	210.323	176.542	178.73	174.685	241.014	0.159804	0.0537959	193.603	0.922332	0.928298	0.917236	0.0400181	0.0457166	53.5993	6.74667	5.93896	8080.25	83.7957	0.869497	42531.8	509875	0.512525	4558.29	490.281	2.80981	135.03	2256.31	378.614	63.9568	1923.37	291.295	2301.98	355.252	5884.23	25.9223	10.2196	62.7272	5
400	13658.9	34193.7	47852.6	0.875441	0.933009	0.570533	16908.3	208.263	8285.23	209.952	8623.11	206.585	175.191	176.586	173.803	237.791	0.147897	0.0336991	191.837	0.909239	0.91252	0.905515	0.0412847	0.0480937	59.5784	6.72757	5.89118	7783.61	80.7359	0.877791	41091.8	491125	0.514716	4520.83	497.277	2.83794	141.744	2311.65	412.834	71.4668	1796.34	284.066	2209.17	355.533	5672.33	25.7631	10.9403	61.8658	5
401	14518.2	37312.2	51830.4	0.908089	0.932141	0.591341	16887.5	208.308	8430.83	211.485	8456.71	205.219	174.783	177.424	172.236	235.975	0.146173	0.0630982	192.974	0.903373	0.911452	0.895973	0.048021	0.0464557	55.475	7.13756	5.9856	7871.72	81.8236	0.878957	39853	501934	0.513825	4549.89	536.917	2.84499	150.649	2270.44	450.671	82.3107	1828.78	303.957	2279.45	386.268	5720.52	26.0339	10.6832	61.5158	5
402	13782.4	39240.9	53023.2	0.864471	0.920754	0.602133	16372.8	205.656	7947.39	207.618	8425.39	203.565	169.558	171.255	167.762	234.675	0.167234	0.0687766	193.042	0.889307	0.889727	0.887	0.044902	0.0446184	63.2099	6.43304	5.7167	8605.25	89.267	0.857266	38938.8	513983	0.516704	4575.9	547.498	2.82792	142.489	2340.54	558.094	107.945	1677.27	297.064	2235.36	405.009	5912.88	27.1462	10.7903	59.8418	5
403	12499.3	37913.4	50412.6	0.937155	0.938357	0.608337	16975.8	213.932	8439.58	215.565	8536.22	212.508	177.637	179.054	176.395	242.625	0.154703	0.045913	193.269	0.930553	0.931189	0.930197	0.0482921	0.0463583	52.5316	6.6696	5.8714	8429.21	88.5765	0.866259	44153.5	487907	0.512252	4560.62	529.248	2.84229	131.122	2268.44	305.107	57.6809	1987.07	340.445	2292.18	398.126	5734.95	25.6825	10.2749	62.6483	5
404	13749.4	35869.9	49619.4	0.872446	0.930107	0.593602	15818.5	201.568	7796.69	202.719	8021.82	200.587	165.926	166.879	165.109	230	0.161795	0.0620738	193.067	0.869253	0.865554	0.872916	0.0592364	0.0527876	60.7454	6.4178	5.77549	8596.03	90.3799	0.874202	38696.2	491080	0.517455	4599.7	522.323	2.86124	144.41	2385.39	588.672	108.766	1625.64	269.147	2214.32	377.913	5740.86	27.7226	11.4011	58.0901	5
405	13780.2	35073.2	48853.4	0.836617	0.928732	0.560892	16576.2	208.555	8436.16	210.368	8140.04	206.609	173.494	174.99	171.88	238.435	0.157385	0.0561093	191.865	0.911674	0.913573	0.909316	0.0488233	0.0392975	63.2225	6.52623	5.61343	8079.39	84.902	0.877652	42036.7	486429	0.513133	4532.33	511.743	2.83705	144.432	2243.77	375.494	65.31	1913.07	302.001	2288.56	367.311	5705.83	26.1444	10.4026	61.2169	5
406	13104.8	39616.9	52721.7	0.876908	0.936574	0.583328	16492.7	207.757	7795.56	210.285	8697.12	205.351	172.503	174.591	170.514	237.395	0.159937	0.0470575	192.524	0.903274	0.910289	0.896026	0.0418114	0.0537945	59.7255	6.42134	5.71796	8385.59	87.6013	0.864225	40479.6	497023	0.514596	4558.11	548.516	2.82028	136.631	2290.1	455.986	90.0852	1812.03	321.8	2268.01	411.885	5777.27	26.5188	10.7034	61.0056	5
407	14094.2	31543.6	45637.8	0.864222	0.92519	0.584407	16665.6	212.031	8574.85	214.19	8090.74	209.91	174.865	176.62	173.136	241.752	0.162386	0.0339897	191.904	0.926807	0.930473	0.923313	0.0540677	0.0426832	60.2678	6.47667	5.69066	8423.02	88.8901	0.871761	43137.5	477209	0.517422	4542.97	479.806	2.84954	148.105	2445.11	401.246	68.8396	1696.61	262.861	2097.86	331.701	5651.52	26.0337	11.5731	61.4201	5
408	13221.2	35744.7	48965.9	0.913514	0.930203	0.612347	16266.8	202.317	8487.79	204.058	7779	200.624	168.288	169.727	166.893	229.533	0.156629	0.0562202	193.234	0.871023	0.874424	0.868312	0.0398476	0.0390269	56.7335	6.8685	5.91498	7918.35	82.2547	0.869366	37351.5	505732	0.516267	4557.87	507.324	2.82746	137.203	2337.11	553.942	100.221	1666.82	269.901	2220.77	370.122	5789.64	27.0405	11.0973	59.6683	5
409	14670.1	37484.2	52154.3	0.868082	0.936162	0.587703	17289.7	214.135	8695.11	214.949	8594.57	213.383	179.474	180.149	178.848	243.652	0.145767	0.0398598	192.26	0.935972	0.934383	0.937678	0.0495142	0.0408345	61.5242	7.09702	6.00533	8009.42	83.5898	0.885468	44103.1	506960	0.510491	4605.06	543.26	2.8418	152.867	2204.62	264.983	46.8187	2135.46	343.574	2400.44	390.393	5925.27	25.613	9.60554	63.3713	5
41	13177.2	41372.9	54550.1	0.853025	0.928504	0.572763	16257.6	202.877	7999.01	204.772	8258.6	201.158	169.512	171.058	168.103	231.64	0.149933	0.0544936	192.159	0.879214	0.881684	0.877107	0.0498611	0.0472865	60.9547	6.85301	5.85145	8450.49	88.1469	0.872236	37058.2	516208	0.513282	4618.65	569.077	2.84448	137.428	2207.57	563.166	109.408	1847.91	322.24	2411.08	431.648	5901.17	27.2936	10.2523	59.5645	5
410	14452	41162.5	55614.5	0.731923	0.88925	0.506954	16137.7	204.307	8487.01	207.131	7650.67	201.187	166.374	168.667	163.845	235.285	0.180873	0.0604754	191.096	0.894101	0.902897	0.884784	0.033402	0.0440638	70.3232	5.78343	5.34088	9149.7	94.4595	0.845976	41230.2	505712	0.514825	4505.57	574.02	2.79894	149.166	2223.02	495.789	99.5871	1786.76	325.267	2282.54	424.854	5849.43	27.1112	10.3032	59.4496	5
411	12555.9	40731.8	53287.7	0.873345	0.926873	0.584762	16332.8	206.253	8311.45	206.961	8021.31	205.493	169.468	170.072	168.822	235.18	0.165657	0.0552127	192.427	0.896432	0.895449	0.898571	0.0460014	0.0411199	60.7666	6.54193	5.87682	8570.67	88.9387	0.861103	40705.6	500766	0.515138	4547.01	552.552	2.82854	130.246	2291.17	442.713	88.8917	1813.13	333.414	2255.84	422.306	5784.67	26.8646	10.5933	59.9253	5
412	13275.1	35298.8	48574	0.865043	0.930461	0.578566	16494.4	205.934	8380.94	208.809	8113.43	203.175	171.566	173.986	169.243	234.896	0.160742	0.0574064	192.611	0.893956	0.9014	0.886573	0.037614	0.0462811	60.0681	6.47883	5.7046	8148.27	84.5306	0.866818	39856.9	494398	0.514806	4523.35	502.762	2.80734	137.538	2279.43	496.232	86.3861	1747.69	278.839	2243.92	365.225	5690.6	26.5216	10.9919	60.8685	5
413	13728.6	38697.8	52426.3	0.949631	0.947415	0.648289	17107.6	210.505	8597.24	211.538	8510.39	209.614	177.32	178.199	176.558	238.479	0.14488	0.0628752	193.15	0.91382	0.915391	0.912606	0.0427362	0.0506469	50.7592	7.09992	5.92712	7380.86	76.7244	0.883088	40895.2	504270	0.51306	4583.5	543.407	2.82731	142.463	2273.27	407.255	75.9442	1902.97	325	2310.23	400.944	5804.57	25.8726	10.4719	62.7568	5
414	12665.2	35795.4	48460.6	0.945645	0.944716	0.606821	17453.3	211.949	9085.75	214.163	8367.6	209.43	181.239	183.148	179.072	240.717	0.139284	0.0656717	192.103	0.925151	0.932222	0.917298	0.0380352	0.0516183	48.924	7.20081	5.94032	6991.35	72.4078	0.890942	42363.8	501989	0.51273	4579.84	500.88	2.82693	131.005	2321.27	327.969	59.0665	1930.59	310.809	2258.56	369.875	5795.99	25.4192	10.5079	63.8706	5
415	13357.4	36941.1	50298.4	0.873519	0.931972	0.583966	16703	207.8	8498.92	210.24	8204.11	205.478	173.865	175.891	171.934	237.594	0.154665	0.0541666	191.61	0.907935	0.916074	0.900549	0.0411645	0.0512363	60.9623	6.88636	5.83258	8061.49	84.1601	0.875719	39574.2	505193	0.514685	4571.74	524.626	2.82985	139.061	2288.86	510.345	93.3148	1772.54	292.25	2282.88	385.565	5818.29	26.3363	10.8525	61.4322	5
416	13237.9	35920.7	49158.6	0.875236	0.930439	0.578644	17199	215.948	8586.08	218.178	8612.91	213.934	179.424	181.267	177.764	245.136	0.157222	0.0569309	192.961	0.94324	0.94731	0.939845	0.0487482	0.0492725	58.3708	6.86636	5.85018	8939.03	93.5197	0.866423	47022.5	478545	0.514118	4569.94	513.729	2.85343	138.393	2377.4	245.381	45.7215	1947.15	329.614	2192.53	375.336	5736.2	25.4627	10.544	63.0004	5
417	14329.5	37452.4	51781.9	0.925172	0.944701	0.644365	17249.2	212.251	8676.95	213.728	8572.21	210.672	178.702	179.908	177.408	239.504	0.145684	0.0600512	194.154	0.917764	0.918874	0.915829	0.043651	0.0443447	55.928	7.02447	5.95394	7588.07	78.9053	0.879639	41976.9	501633	0.513163	4546.32	537.492	2.83899	148.893	2321.78	392.582	73.1162	1831.96	315.483	2224.54	388.599	5779.04	25.431	10.7073	63.0518	5
418	13200.6	36075.9	49276.5	0.868594	0.93134	0.563182	16322.2	207.315	8074.71	208.917	8247.47	205.925	169.301	170.654	168.123	236.145	0.164966	0.0689895	193.04	0.898074	0.899714	0.896638	0.0513663	0.0454161	61.3747	6.36598	5.64704	8133.62	84.6508	0.864199	40307.1	490368	0.516374	4526.14	511.781	2.8222	137.016	2324.81	511.978	93.9693	1689.36	280.796	2201.33	374.765	5689.34	26.7396	11.1624	60.0852	5
419	13543.5	38918.7	52462.3	0.773387	0.923338	0.526601	15608.3	197.205	8461.67	198.888	7146.62	195.373	161.938	163.281	160.476	226.224	0.16046	0.0493728	191	0.856807	0.860466	0.853426	0.0503976	0.0487354	68.2375	6.52443	5.78381	8236.92	86.0863	0.869085	34887.9	505095	0.516826	4565.58	547.707	2.82963	141.212	2288.31	652.889	124.903	1624.38	281.593	2277.27	406.496	5809.28	28.1834	11.0816	57.4126	5
42	13604.8	35732.6	49337.5	0.924807	0.938813	0.63016	15927.4	202.211	8348.97	204.849	7578.48	199.195	167.484	169.67	164.992	230.476	0.159448	0.0683489	192.213	0.87443	0.878924	0.866901	0.050536	0.041516	53.889	6.4907	5.80522	8440.86	89.0404	0.871426	36036.1	505519	0.51519	4583.75	517.946	2.84634	143.104	2263.66	614.952	106.848	1705.13	267.993	2320.09	374.841	5874.05	27.4056	10.7392	58.8599	5
420	12856.8	40702.9	53559.7	0.920989	0.93357	0.616062	16754.8	208.544	8717.74	210.677	8037.05	206.506	173.588	175.367	171.894	236.885	0.14799	0.0448151	192.34	0.907812	0.913575	0.902422	0.053079	0.0566461	56.4762	7.05696	5.90082	7952.88	82.6832	0.877446	40079.3	510478	0.514922	4597.65	555.334	2.84627	133.581	2340.71	453.715	91.6675	1803.22	330.086	2256.93	421.753	5873.32	26.4414	10.6988	61.1342	5
421	11770.3	38220.1	49990.5	0.881505	0.929463	0.581892	17106.4	212.599	8337.92	214.2	8768.51	211.009	176.895	178.231	175.565	242.309	0.153697	0.041328	192.245	0.930111	0.931971	0.927971	0.047304	0.0472042	58.7832	6.96186	5.93424	8131.96	84.2856	0.875685	43520.2	502296	0.513229	4593.28	516.027	2.82958	121.709	2292.69	323.551	60.5163	1977.03	333.802	2300.58	394.318	5811.5	26.0322	10.3069	62.5133	5
422	14225.1	39265.8	53490.8	0.955443	0.921041	0.639091	17228.4	211.862	8746.51	213.336	8481.84	210.419	177.541	178.803	176.307	237.872	0.150382	0.0689479	194.876	0.911372	0.91406	0.908786	0.0422683	0.0530525	50.296	6.74744	6.04978	7730.7	79.8119	0.879938	42150.1	511073	0.51132	4586.29	550.188	2.82907	146.704	2252.34	333.996	63.5885	1999.95	339.896	2333.95	403.484	5875.13	25.8514	10.0078	62.7693	5
423	13209.2	36259.4	49468.6	0.900681	0.936645	0.62689	16805.7	213.239	8397.53	213.784	8408.15	212.873	175.896	176.331	175.612	242.161	0.162852	0.0588836	193.252	0.926616	0.924528	0.930697	0.0507277	0.040021	56.7846	6.45786	5.68448	8423.46	88.0806	0.872026	44015.5	498556	0.512322	4571.31	515.055	2.82547	137.786	2256.45	334.046	58.8232	1980.81	318.446	2314.85	377.269	5873.3	26.0863	10.1156	62.1058	5
424	12997.5	37985.6	50983	0.90834	0.938023	0.616161	17084.8	212.85	8294.89	215.033	8789.9	211.07	178.645	180.464	177.162	240.629	0.155525	0.0470108	193.948	0.921795	0.926822	0.918164	0.0423826	0.0554329	57.738	6.88912	5.97784	8075.9	84.5229	0.876033	43027.1	501119	0.510785	4584.44	531.556	2.8409	135.783	2179.09	334.172	58.2662	2071.18	337.507	2405.36	395.773	5801.6	25.7628	9.84108	62.7691	5
425	12883.4	37625.6	50509	0.88742	0.925455	0.600381	16309.4	206.81	7997.16	207.713	8312.27	205.688	170.12	170.89	169.177	235.077	0.166555	0.0561822	193.354	0.895111	0.896493	0.89327	0.0491281	0.0634999	58.0302	6.63152	5.90018	8704.51	91.0185	0.864282	40542.9	494192	0.51307	4527.82	526.558	2.8425	134.614	2193.76	451.384	82.014	1882.67	309.93	2334.06	391.944	5706.33	26.6202	10.3298	59.9141	5
426	13151.1	34938.2	48089.4	0.847557	0.910115	0.596988	16093.9	203.038	7992.52	204.981	8101.37	201.038	167.197	168.794	165.559	230.969	0.165012	0.0533089	193.565	0.873604	0.8732	0.873088	0.0426851	0.0476106	64.7264	6.12599	5.67959	8501.57	88.4234	0.856643	37754.8	501612	0.514701	4530.41	499.767	2.81787	136.747	2217.18	595.121	100.55	1718.12	262.469	2313.24	363.019	5771.41	27.1271	10.6897	59.3437	5
427	12985.4	38603.2	51588.6	0.91872	0.938683	0.607676	16323.4	207.683	8022.08	208.494	8301.28	206.787	170.677	171.319	169.966	235.412	0.167437	0.0748531	194.302	0.894835	0.89068	0.898395	0.0510729	0.0678012	56.0682	6.73059	5.71891	8152.69	85.431	0.87233	40685.6	498964	0.512101	4539.61	538.631	2.82862	135.712	2193.27	447.966	83.0929	1898.38	319.826	2346.34	402.919	5820.87	26.693	10.0839	60.2758	5
428	14247.4	38926.3	53173.7	0.8571	0.920766	0.578483	16275.7	206.395	8205.15	208.639	8070.56	203.918	170.284	172.067	168.305	235.974	0.167649	0.058533	192.039	0.898253	0.905949	0.89035	0.0463993	0.0521342	60.3771	6.35172	5.58852	8506.4	89.1128	0.866199	44823	480629	0.512903	4546.28	553.634	2.82737	148.672	2201.62	364.475	68.7941	1980.19	336.168	2344.66	404.962	5707.22	26.8512	10.0852	60.0543	5
429	13759.6	37224.6	50984.2	0.903522	0.941229	0.584881	17013.7	210.418	8972.49	211.543	8041.17	209.06	176.513	177.467	175.362	237.712	0.143391	0.0390277	193.732	0.910296	0.910188	0.910596	0.0515585	0.0445694	58.0944	7.09095	5.92556	7848.14	81.7005	0.885072	42109.7	500419	0.512855	4589.09	530.575	2.84269	143.13	2325.41	354.231	65.8569	1909.45	321.588	2263.68	387.445	5803.59	25.9849	10.5302	62.186	5
43	13511.2	39699	53210.2	0.940173	0.927794	0.650184	16814.7	209.308	8926.93	210.467	7887.8	207.767	173.868	174.823	172.598	236.205	0.154913	0.0511197	193.745	0.904822	0.90612	0.902195	0.0486963	0.0519488	53.7706	6.827	5.87137	7902.04	81.7626	0.874875	40238.7	510866	0.51138	4552.81	549.199	2.83115	139.549	2143.33	452.023	83.923	1957.47	325.726	2409.49	409.649	5822.39	26.229	9.87785	61.3801	5
430	13244.8	34467.6	47712.5	0.90754	0.944073	0.622065	17864.5	219.684	9067.3	223.599	8797.24	215.969	185.167	188.431	182.074	247.974	0.14491	0.0551505	193.536	0.959268	0.96973	0.949358	0.0425518	0.0438232	57.2527	7.22862	6.12073	8418.5	87.5496	0.878269	50203.8	482416	0.512353	4594.2	496.314	2.83553	137.63	2403.48	151.31	26.8772	2039.42	331.806	2190.73	358.684	5836.19	24.8393	10.2635	65.3482	5
431	13729.1	37107.2	50836.3	0.889626	0.936046	0.59744	16283.1	204.037	8176.46	205.536	8106.66	202.799	169.957	171.163	168.959	231.838	0.15441	0.0694872	193.216	0.881245	0.885637	0.877184	0.0476991	0.0469522	58.3572	6.82384	5.8317	8264.53	86.4625	0.87401	39455	494008	0.51381	4537.82	529.752	2.83286	143.222	2252.26	447.943	81.3604	1837.62	305.17	2285.56	386.531	5699.57	26.7725	10.68	59.9627	5
432	13861.2	38035.3	51896.5	0.919544	0.934822	0.62372	17463.6	213.714	8816.03	215.881	8647.57	211.403	180.262	182.061	178.339	242.873	0.143745	0.0540557	192.477	0.934627	0.940794	0.928566	0.0416355	0.0445172	56.4058	6.94745	5.96634	7895.55	81.6663	0.88036	44307.1	508408	0.510054	4563.67	537.317	2.82429	142.972	2182.42	249.912	45.5847	2131.33	348.76	2381.24	394.344	5889.03	25.3628	9.55848	63.8118	5
433	14200.8	35204.6	49405.3	0.892376	0.926368	0.605818	16095.9	205.855	7961.05	206.675	8134.88	205.13	169.313	169.992	168.723	235.697	0.16661	0.0701838	191.702	0.897181	0.899169	0.895384	0.0483718	0.0351972	58.4451	6.31409	5.75559	8814.34	92.8765	0.865321	41990.8	490220	0.51648	4589.27	520.196	2.83248	149.337	2357.74	475.272	86.3716	1756.26	284.487	2231.53	370.859	5790.98	27.1692	11.0731	59.7331	5
434	14267.5	36217.8	50485.4	0.928004	0.940909	0.619648	16016.9	202.671	7461.68	204.398	8555.19	201.512	167.422	168.807	166.485	230.701	0.157432	0.0681055	193.518	0.872219	0.874282	0.871281	0.0471374	0.0335898	53.653	6.848	5.81703	8428.33	88.9161	0.866066	38876.7	510384	0.513365	4637.04	528.888	2.83637	149.898	2218.88	561.938	93.3455	1856.23	285.645	2418.16	378.99	5910.69	27.6509	10.259	59.2596	5
435	13806.4	39709.6	53516	0.863696	0.937005	0.589765	16419.8	204.58	8392.39	204.357	8027.42	204.893	170.983	170.781	171.266	234.252	0.153102	0.0499021	191.179	0.892216	0.886446	0.898531	0.044185	0.0677636	62.0128	6.67655	5.92584	8081.26	84.2074	0.8718	38519.7	496922	0.516657	4550.42	557.003	2.83061	143.567	2346.1	526.846	105.829	1677.47	307.606	2204.32	413.436	5722.77	26.6485	11.2608	60.3742	5
436	13462.1	35615.4	49077.5	0.899683	0.931477	0.623931	16862.3	209.361	8427.38	210.27	8434.88	208.414	174.691	175.489	173.869	238.52	0.154135	0.0604278	192.366	0.910411	0.909092	0.911765	0.0411271	0.0570125	58.4396	6.73517	5.75909	7987.11	83.0476	0.871954	42213.4	500270	0.512978	4536.25	509.89	2.82475	139.809	2244.71	374.802	66.5278	1916.74	303.554	2291.54	370.082	5781.3	25.9699	10.2943	61.9487	5
437	13607.1	37954	51561.1	0.87334	0.935307	0.57836	16376.5	203.011	8597.19	204.267	7779.27	201.691	170.325	171.382	169.214	231.135	0.15218	0.0549016	192.436	0.878315	0.882984	0.873795	0.0419466	0.0579697	58.7203	6.70879	5.73199	7977.11	83.2086	0.879218	41956.4	495119	0.513013	4590.92	538.24	2.82948	141.648	2247.06	417.565	76.4716	1926.29	320.12	2343.86	396.592	5788.23	26.9802	10.2727	60.2366	5
438	14014.6	39107.5	53122.1	0.921411	0.940106	0.625729	16992.8	209.955	8722.73	211.603	8270.07	208.005	176.119	177.491	174.497	236.674	0.148923	0.0633681	194.648	0.905941	0.90794	0.902801	0.0479199	0.0513416	56.5199	7.04482	5.9696	7727.23	79.9841	0.880095	42075.5	498576	0.514217	4571.05	549.5	2.83319	144.929	2377.45	360.407	71.7229	1833.19	332.848	2193.6	404.571	5788.89	26.0485	10.7839	62.0347	5
439	12120	37080.4	49200.4	0.853364	0.934808	0.57291	16383.6	207.406	8370.86	209.553	8012.76	205.254	171.498	173.28	169.715	235.698	0.15904	0.0511757	193.158	0.90007	0.907953	0.893113	0.0470741	0.0468676	62.7156	6.76594	5.78677	8225.33	86.5235	0.869192	40790.4	492971	0.513847	4525.67	516.848	2.83833	127.391	2263.85	428.211	81.1957	1833.6	308.261	2261.81	389.457	5751.11	26.375	10.5449	60.5589	5
44	14258.5	37303.3	51561.8	0.912216	0.938689	0.605816	16764.8	209.822	8906.26	211.218	7858.49	208.339	173.677	174.803	172.473	237.353	0.155835	0.0454319	193.564	0.909213	0.907293	0.911718	0.0477332	0.0445702	57.0011	6.87293	5.89614	7951.69	82.5781	0.873008	41552.2	500694	0.515198	4554.43	534.093	2.82061	147.674	2358.34	411.885	78.6373	1784.2	307.781	2196.09	386.419	5794.1	26.2675	10.8739	61.5583	5
440	14205.1	39929.6	54134.7	0.861993	0.916197	0.602861	16713.1	207.058	8193.6	208.532	8519.51	205.843	171.906	173.134	170.898	236.297	0.157756	0.0591064	192.332	0.901322	0.904045	0.899096	0.0386935	0.0442991	63.0079	6.46458	5.7443	8220.81	84.945	0.864611	40917.6	502496	0.516267	4555.53	558.343	2.81468	146.438	2369.54	445.187	91.5707	1740.81	320.334	2185.99	411.904	5771.63	26.5326	11.0686	61.1364	5
441	13816.7	33608.5	47425.2	0.900317	0.955559	0.60784	17336.4	211.096	8468.81	212.055	8867.57	210.092	179.958	180.762	179.115	237.483	0.134914	0.0433122	194.609	0.909821	0.908436	0.910442	0.0439257	0.0435781	57.5148	7.59647	6.10332	7124.46	74.1563	0.891252	41220	500774	0.512737	4574.02	491.858	2.84326	143.447	2354.22	356.315	60.3533	1863.49	288.057	2219.8	348.411	5763.58	25.432	10.7567	63.3259	5
442	13042.7	38018	51060.7	0.898623	0.941356	0.599844	16475.5	209.082	8520.25	210.908	7955.21	207.452	172.312	173.812	170.965	235.767	0.153958	0.0555541	194.39	0.899349	0.905668	0.892938	0.0629403	0.0509387	58.3693	6.62798	5.88874	8486.95	89.0899	0.879207	41562.9	499380	0.511946	4592.35	536.951	2.86257	136.992	2247.43	359.186	67.1664	1985.74	332.792	2344.93	399.958	5864	26.5992	9.9678	60.4247	5
443	13062.4	36449.4	49511.8	0.888657	0.92706	0.583816	16480.4	205.519	8194.62	205.953	8285.74	205.077	171.831	172.186	171.469	235.661	0.153626	0.0479647	191.07	0.896934	0.894002	0.899843	0.0458981	0.032104	58.4183	6.59062	5.72228	8530.22	89.1454	0.87417	41543	500902	0.514304	4621.29	517.248	2.84344	136.281	2283.25	457.179	80.4828	1880.86	300.484	2338.04	380.967	5858.78	26.8994	10.4707	60.4774	5
444	12936	35740.1	48676	0.904359	0.937782	0.61776	16750.6	208.302	8650.12	209.112	8100.53	207.806	174.357	175.061	173.912	236.784	0.149943	0.0433874	192.605	0.904786	0.903524	0.907489	0.0479208	0.0605101	56.5033	6.75418	5.90192	7857.55	81.5851	0.878465	40064.9	507248	0.514611	4590.48	505.181	2.82761	134.108	2341.57	441.151	78.7805	1807.76	292.292	2248.91	371.073	5831.59	26.4523	10.8102	61.4682	5
445	12801	34665.8	47466.8	0.957318	0.943625	0.623472	16854.1	207.568	8435.42	208.97	8418.66	205.876	174.779	175.973	173.34	236.001	0.148884	0.0502632	193.037	0.899445	0.902805	0.894679	0.0429883	0.0451348	49.0457	7.14892	5.91479	7300.95	75.4212	0.882453	39859.9	514795	0.51431	4582.56	489.039	2.81285	131.923	2336.37	459.301	78.999	1786.89	278.118	2246.19	357.117	5875.66	26.4347	10.7125	61.737	5
446	12111.8	37608.7	49720.5	0.930101	0.931532	0.626749	16647.1	210.908	8407.42	211.984	8239.69	209.883	174.148	175.057	173.281	239.712	0.159824	0.0650953	192.899	0.91714	0.920348	0.914785	0.0547524	0.0479082	53.8898	6.40358	5.68463	8429.11	88.523	0.874339	44128.4	490353	0.511655	4544.52	521.845	2.85353	127.285	2188.15	288.388	52.0296	2067.97	342.53	2356.36	394.56	5826.57	26.074	9.67414	61.2011	5
447	14717.8	40105.3	54823.1	0.900884	0.93737	0.623172	16419.4	201.727	8243.66	203.193	8175.69	200.31	168.929	170.159	167.748	228.639	0.151035	0.0668291	193.781	0.866637	0.870671	0.862153	0.0413877	0.0509485	59.2369	7.12057	6.00581	7606.23	78.5832	0.87414	38435	513988	0.514907	4613.28	565.174	2.83604	151.812	2280.08	572.294	109.646	1760.91	303.716	2333.21	413.362	5826.91	27.2785	10.6707	59.7056	5
448	12824.7	36631.8	49456.5	0.895029	0.91024	0.593873	16376.9	205.751	8077.39	207.69	8299.46	203.777	169.928	171.549	168.277	234.971	0.166248	0.0605114	192.5	0.893757	0.89757	0.889759	0.0423035	0.0496309	58.0945	6.3673	5.67987	8592.6	89.0823	0.864764	41155.3	491501	0.515509	4519.79	514.198	2.82925	133.195	2307.19	433.386	80.612	1779.22	300.391	2212.61	381.003	5707.18	26.6314	10.831	60.0414	5
449	12115.7	32937.9	45053.6	0.894686	0.930132	0.611407	16862.9	210.747	8731.91	211.536	8130.94	209.91	175.099	175.762	174.394	240.885	0.154541	0.0533415	191.462	0.923738	0.923863	0.923351	0.0446264	0.0479796	58.8618	6.6338	5.80481	8007.68	83.2403	0.871877	42397.4	509240	0.516174	4603.03	468.139	2.81925	125.913	2430.46	408.837	69.0576	1763.74	273.168	2172.57	342.226	5946.86	26.2892	10.9881	62.1764	5
45	12941.8	40904.9	53846.7	0.929721	0.930009	0.631657	15636.4	197.773	7858.62	198.631	7777.78	196.841	163.512	164.195	162.765	224.746	0.160778	0.061154	193.717	0.846605	0.846633	0.846891	0.0484977	0.0585574	54.3825	6.53132	5.76148	8245.79	86.4756	0.869417	38325.2	497479	0.514927	4552.55	563.347	2.83812	135.475	2243.26	560.529	112.115	1748.76	315.758	2309.29	427.873	5778.55	27.8867	10.562	57.6626	5
450	13812.7	33827.6	47640.4	0.873091	0.930853	0.60573	17530.3	219.153	9317.44	221.955	8212.82	216.119	182.051	184.356	179.55	247.922	0.157263	0.0566355	193.375	0.957095	0.967742	0.945969	0.0461244	0.046655	60.8482	6.63674	5.76488	8694.22	90.4501	0.86996	50147.9	477722	0.512554	4565.18	495.283	2.83395	143.592	2372.42	182.468	31.6304	2010.29	320.06	2192.76	351.691	5779.77	25.0718	10.3036	64.3295	5
451	13629.2	37173.3	50802.5	0.939281	0.934992	0.619732	16273.1	204.29	7972.74	206.721	8300.4	201.84	170.162	172.167	168.143	232.024	0.157528	0.0657093	193.466	0.88008	0.885921	0.874124	0.0468445	0.0487009	52.5693	6.63871	5.75068	8202.84	86.2337	0.876887	40459	492310	0.515375	4610.97	534.348	2.84886	142.953	2322.97	513.799	94.9476	1774.2	296.447	2288	391.395	5762.2	27.0975	10.9342	59.8678	5
452	14100.4	41610.3	55710.7	0.901223	0.933932	0.606177	16011.8	197.848	7856.95	199.388	8154.85	196.406	165.43	166.739	164.204	225.381	0.148716	0.0629632	193.155	0.850471	0.85672	0.844087	0.0463133	0.0386925	56.7517	7.21222	6.02069	8082.81	83.6182	0.874078	35010.8	521717	0.515718	4587.99	575.89	2.83399	145.868	2311.74	634.831	129.466	1641.42	300.556	2276.25	430.023	5910.06	27.7294	10.8795	58.4393	5
453	13121.2	37055.2	50176.4	0.896311	0.92999	0.595405	16785.8	210.565	8576.87	212.491	8208.94	208.436	174.314	175.868	172.601	239.715	0.158194	0.0619897	192.543	0.91583	0.922577	0.908414	0.0533237	0.0620636	58.792	6.44822	5.65276	7920.99	82.3378	0.87407	41987.3	496503	0.513695	4535.64	519.763	2.83715	135.969	2250.2	424.578	77.5009	1860.86	306.293	2285.44	383.794	5745.27	26.1372	10.448	61.3099	5
454	13912.2	39175.9	53088.1	0.859774	0.920369	0.575397	16713	210.107	8438.54	212.918	8274.48	207.384	173.751	176.037	171.534	239.812	0.161348	0.0556912	192.165	0.917455	0.927653	0.907929	0.0507229	0.0491617	61.3267	6.36054	5.70998	8604.19	89.4901	0.867821	45037.5	500577	0.513216	4554.05	551.089	2.83653	144.343	2274.71	289.627	56.2967	1989.71	350.449	2279.33	406.746	5932.68	26.3243	9.91844	61.137	5
455	13804.9	36543.6	50348.5	0.790524	0.926201	0.536931	16617.1	207.564	8882.87	209.058	7734.26	205.709	173.233	174.477	171.695	237.473	0.156287	0.06478	191.24	0.90774	0.910184	0.904509	0.0391772	0.0468791	66.5029	6.52777	5.70258	7916.18	82.6191	0.869944	39943.7	509029	0.515187	4605.62	524.722	2.82473	144.013	2318.51	488.577	88.2041	1798.53	292.505	2287.11	380.709	5902.54	26.6067	10.6477	61.3662	5
456	14887.2	36676.2	51563.3	0.824064	0.922946	0.572508	16478.4	207.7	8501.44	210.408	7976.92	204.935	171.463	173.709	169.162	238.563	0.159317	0.0480434	191.114	0.909742	0.916909	0.902484	0.0483095	0.0360432	64.8115	6.4357	5.58537	8584.83	89.6499	0.865982	43434.7	484001	0.516438	4509.21	539.099	2.83188	155.384	2371.27	364.793	71.0535	1773.15	312.661	2137.94	383.715	5733.6	26.2817	10.943	60.714	5
457	12777.3	39493.8	52271.1	0.888816	0.929936	0.615121	16630.4	210.711	8390.85	211.499	8239.57	209.655	172.525	173.19	171.656	238.582	0.157453	0.0572785	193.868	0.911471	0.912253	0.910002	0.0593451	0.0461866	59.0465	6.89358	5.85147	8843.41	92.2546	0.869512	43445.8	492986	0.511917	4550.51	544.574	2.84386	133.022	2224.9	318.921	60.8114	2006.68	350.741	2325.6	411.552	5759.98	26.3154	10.0376	60.9037	5
458	13499	37327.7	50826.7	0.852625	0.909557	0.603573	16400.7	208.194	8381.96	209.553	8018.73	206.791	170.504	171.644	169.326	237.501	0.166012	0.050861	192.46	0.906262	0.91018	0.902036	0.0510447	0.0506402	62.103	6.35781	5.66022	8855.86	92.547	0.86021	42298.6	484961	0.514952	4514.18	529.338	2.83952	140.722	2265.51	408.068	76.3369	1840.6	312.279	2248.67	388.616	5675.02	26.4407	10.6139	60.2137	5
459	12668.3	38054.8	50723.1	0.855803	0.917765	0.586258	16152.7	206.065	7880.08	207.764	8272.67	204.384	169.159	170.542	167.779	235.156	0.168028	0.0560232	192.79	0.894275	0.896879	0.891685	0.0446661	0.044416	61.399	6.19407	5.64895	8569.96	89.8658	0.861358	39847	482304	0.516997	4530.89	532.01	2.81665	132.621	2376.28	512.073	102.323	1642.53	297.067	2154.61	399.39	5649.75	26.831	11.6113	60.0524	5
46	12405.4	32639.6	45045	0.850572	0.918891	0.553697	16595.1	210.928	8186.53	212.365	8408.54	209.492	172.506	173.68	171.342	241.197	0.167443	0.0592483	191.989	0.922826	0.922911	0.922165	0.0526496	0.0406526	62.8827	6.48544	5.6493	8740.36	91.1181	0.86477	44474.1	479662	0.515866	4518.29	469.325	2.83221	129.252	2361.88	349.531	60.2026	1806.88	279.87	2156.41	340.073	5643.26	26.2229	11.0331	60.9883	5
460	14061.1	42297.2	56358.3	0.802779	0.918336	0.557853	16054.2	202.684	8377.18	204.827	7677.04	200.325	166.442	168.214	164.497	233.328	0.166867	0.045307	190.823	0.885506	0.889904	0.881077	0.0440777	0.0410801	67.3579	6.2757	5.53992	8676.11	90.0896	0.858953	37837.5	507097	0.514851	4544.85	583.707	2.81933	145.751	2217.05	590.315	120.805	1737.49	317.151	2327.8	437.956	5827.37	27.3376	10.5345	59.0673	5
461	13510.2	33178.1	46688.3	0.876755	0.931698	0.573773	16311.6	207.5	8499.16	208.538	7812.41	206.336	171.284	172.138	170.336	235.347	0.165285	0.0555592	193.564	0.89689	0.897807	0.89681	0.0533096	0.0430855	59.5663	6.4249	5.703	8512.61	89.4444	0.872863	40565.6	503238	0.512822	4579.71	488.833	2.84123	141.395	2235.82	441.933	70.1083	1901.96	277.33	2343.89	347.439	5872.82	26.9033	10.1696	60.0846	5
462	12866.7	37404.2	50271	0.882444	0.92011	0.609407	16157.9	206.511	7943.57	207.868	8214.3	205.214	169.055	170.22	167.945	235.173	0.169893	0.0558138	193.108	0.893966	0.896304	0.891941	0.0509528	0.0532672	59.9761	6.28507	5.64009	8742.44	91.3997	0.862954	40252.6	501027	0.513022	4551.5	525.836	2.83452	134.545	2190.13	475.475	85.3344	1885.89	305.957	2361.37	391.291	5827.34	26.9956	10.1247	59.5554	5
463	13293.4	39593.7	52887.1	0.881294	0.946407	0.583499	16962.6	210.001	8525.91	212.563	8436.67	207.544	176.464	178.587	174.427	238.846	0.146201	0.0572082	192.489	0.915176	0.9236	0.906389	0.0527103	0.0492297	59.3018	6.83503	5.82487	7747.15	81.1927	0.888005	41500.7	500801	0.512794	4583.52	551.736	2.86388	138.775	2287.55	386.42	75.6891	1909.54	337.271	2295.96	412.96	5842.94	25.9104	10.2941	61.8686	5
464	12159.5	34398.4	46557.9	0.890567	0.928313	0.616334	16565	208.455	8216.41	210.326	8348.57	206.678	172.671	174.238	171.189	236.429	0.157673	0.0624263	193.748	0.90068	0.90552	0.895677	0.0451223	0.0465453	58.9566	6.45092	5.62447	8224.99	86.0976	0.869746	41451.8	493495	0.512102	4551.12	487.443	2.82361	127.13	2226.46	391.922	66.8914	1932.73	293.422	2324.66	360.313	5767.08	26.3575	10.2499	61.2715	5
465	13455.1	36276	49731.2	0.891596	0.933755	0.600852	16526.3	207.448	8698.79	209.185	7827.56	205.474	173.15	174.576	171.534	235.023	0.15154	0.0594824	193.394	0.897941	0.898911	0.897344	0.0551481	0.0539436	58.8308	6.83585	5.85777	8319.21	87.3283	0.883404	40397.8	496966	0.513028	4591.74	521.458	2.85779	140.961	2274.46	433.8	77.3016	1883.49	303.195	2317.29	380.497	5772.06	26.5211	10.5529	60.6512	5
466	14366.1	40236	54602	0.871364	0.92451	0.583192	15626.3	206.192	8093.35	207.529	7532.98	204.544	166.242	167.325	164.897	233.842	0.173857	0.0746878	193.663	0.890188	0.891599	0.88816	0.0675384	0.0337879	60.669	6.08559	5.58752	9365.48	100.162	0.864746	41174.5	488846	0.512294	4556.75	582.419	2.86473	153.327	2204.36	409.997	81.3879	1942.39	347.705	2352.39	429.092	5866.2	27.3619	9.94255	58.2125	5
467	13242.5	40845.3	54087.8	0.960467	0.926578	0.643385	17045.1	209.052	8381.73	210.505	8663.37	207.545	176.481	177.701	175.219	236.514	0.140864	0.0410778	193.632	0.902771	0.907321	0.898788	0.0377542	0.0450701	49.3552	6.99336	5.92539	7934.37	82.4778	0.872261	39496.4	513285	0.513568	4602.69	561.554	2.82499	137.275	2300.57	486.685	96.7487	1815.43	327.531	2302.12	424.28	5862.66	26.0819	10.7396	62.5985	5
468	13378.2	38280	51658.2	0.922708	0.926267	0.593005	16934.3	209.685	8354.09	210.948	8580.18	208.458	175.56	176.641	174.507	238.545	0.158172	0.0648228	192.776	0.91041	0.90957	0.912064	0.0335846	0.0439669	54.6678	6.42556	5.74571	7987.7	82.7203	0.86559	41859.5	506829	0.511576	4562.78	535.131	2.81701	138.487	2189.64	367.885	67.773	2005.25	328.871	2373.14	396.644	5867.79	26.0685	9.79565	62.2205	5
469	14039	36405.6	50444.6	0.885515	0.937506	0.622876	17522.5	213.554	9037.43	215.5	8485.05	211.218	180.026	181.654	178.069	240.674	0.141226	0.050558	194.055	0.925875	0.931516	0.919477	0.0394235	0.0445505	59.6062	7.12426	6.04908	7762.12	80.1221	0.877039	43983.2	500549	0.512183	4567.04	519.451	2.8224	144.601	2318.67	288.126	52.4548	1960.25	322.395	2248.38	374.85	5770.81	25.356	10.4119	63.9204	5
47	12219.3	36446.2	48665.5	0.880173	0.933448	0.601486	16632.5	209.314	8155.75	210.589	8476.75	208.241	173.019	174.068	172.135	238.686	0.162182	0.052921	192.398	0.911876	0.913543	0.910903	0.0453126	0.0511588	61.4116	6.84571	5.75529	8299.26	86.4216	0.869625	43520.6	490081	0.514049	4542.81	505.136	2.82758	127.031	2306.21	330.508	60.5816	1906.09	317.524	2236.6	378.105	5788.19	26.282	10.3627	61.1687	5
470	13843.8	36511.3	50355.2	0.855927	0.923921	0.586825	16979.6	208.763	8215.32	210.706	8764.28	207.006	174.182	175.774	172.737	238.863	0.153335	0.0369635	191.655	0.912868	0.916575	0.90961	0.0339581	0.0330902	60.3802	6.69143	5.8369	8024.44	82.4818	0.861726	40794.1	508394	0.512931	4532.09	517.06	2.80387	142.109	2201.31	443.419	78.3105	1887.37	296.641	2330.78	374.951	5745.22	26.0626	10.3681	62.1232	5
471	13420.4	39124.6	52545	0.88196	0.930365	0.599098	16540.8	209.528	8574.09	211.636	7966.75	207.516	172.862	174.594	171.206	238.999	0.162451	0.0585261	192.112	0.913853	0.91654	0.912559	0.0472588	0.0384206	60.919	6.47962	5.72083	8122.85	84.7959	0.873591	40381.8	497958	0.514909	4575.06	546.627	2.8132	139.796	2289.39	504.618	96.7782	1781.05	310.053	2285.67	406.831	5774.63	26.6046	10.9141	61.2499	5
472	13167.9	34655.4	47823.3	0.902981	0.928718	0.587431	17336.4	215.782	8474.02	217.922	8862.4	213.825	180.09	181.88	178.45	245.442	0.154669	0.0534539	192.646	0.944514	0.947567	0.942662	0.0448974	0.0371724	55.2663	6.84624	5.80035	8215.28	85.3639	0.873546	46076.8	495186	0.512892	4574.86	495.039	2.83296	136.442	2319.73	260.161	44.9345	1994.97	313.662	2255.13	358.597	5846.26	25.4779	10.2353	63.4699	5
473	14381.5	38718.4	53099.8	0.889409	0.919754	0.599078	16473.3	211.923	8224.05	213.277	8249.25	210.463	173.169	174.267	171.995	240.459	0.169415	0.0737307	193.767	0.917755	0.919693	0.91558	0.0597759	0.0518447	58.5097	6.16485	5.44659	9081.72	95.3609	0.866413	45929.1	472482	0.510949	4498.79	556.919	2.84868	151.072	2142.43	269.529	50.2369	2086.84	355.61	2356.36	405.847	5624.69	26.0559	9.77596	60.7198	5
474	13874.8	39169.4	53044.1	0.869392	0.948091	0.583181	16712.8	207.713	8371.7	209.999	8341.1	205.46	174.072	176.02	172.17	235.156	0.143777	0.0429526	193.523	0.898299	0.904789	0.892993	0.0556181	0.0481237	59.4634	7.12956	5.91032	8066.87	84.6795	0.883398	39453	503664	0.514638	4600.98	554.749	2.86572	145.238	2368.31	468.01	92.079	1764.66	317.433	2232.67	409.512	5833.82	26.3957	10.9758	60.983	5
475	13713.2	38951	52664.2	0.858527	0.913887	0.582877	16000.1	205.158	8037.97	206.648	7962.18	203.478	166.999	168.197	165.649	233.61	0.174303	0.0694222	193.255	0.887253	0.887665	0.88637	0.0542835	0.046475	62.6064	6.28147	5.70018	8934.31	93.2714	0.861796	40858.3	499057	0.514778	4559.46	548.563	2.83352	142.765	2279.87	441.316	84.6033	1838.28	321.195	2279.59	405.798	5810.74	27.4097	10.431	58.8194	5
476	13450.3	34090.2	47540.5	0.834685	0.919245	0.574185	16624.3	210.113	8544.34	211.191	8079.96	209.073	172.756	173.667	171.877	239.986	0.161956	0.0486611	191.74	0.918948	0.92284	0.915562	0.0495043	0.0528828	62.1858	6.62906	5.78931	8958.89	93.0021	0.862555	43391.2	496816	0.513696	4565.93	493.589	2.82851	139.704	2287.43	332.136	57.3039	1946.36	296.581	2278.5	353.885	5815.63	26.506	10.2906	61.0422	5
477	13043.6	36803.2	49846.8	0.878631	0.935877	0.599852	16567	206.426	8808.02	208.958	7758.98	203.414	171.653	173.744	169.161	233.498	0.151597	0.0702582	193.312	0.892936	0.896877	0.888239	0.0497479	0.052957	59.2881	6.95403	5.96259	7910.06	82.2202	0.877097	39234.7	500193	0.51413	4555.23	517.062	2.83638	135.461	2299.54	473.151	86.1482	1782.54	295.452	2255.69	381.601	5718.17	26.5271	10.9002	60.6315	5
478	12438.8	34456	46894.8	0.858773	0.934563	0.598601	16363.1	205.421	8241.7	206.358	8121.38	204.5	170.333	171.126	169.558	233.005	0.155664	0.0631409	193.324	0.888209	0.891521	0.884823	0.0530081	0.0457914	62.5421	6.83903	5.87136	8306.27	86.7382	0.872061	38445.9	509242	0.515946	4588.61	489.109	2.85609	129.769	2364.29	524.366	92.5056	1699.96	266.834	2224.33	359.34	5882.28	26.9053	10.9123	59.7705	5
479	12903.6	38677.1	51580.7	0.909621	0.941392	0.591277	16997.7	208.634	8658.27	210.129	8339.47	207.036	175.978	177.252	174.619	237.381	0.139251	0.0647799	192.334	0.908313	0.909966	0.905979	0.0458806	0.0599549	55.2842	7.45054	5.92542	7668.88	79.3829	0.88217	41647	496780	0.513048	4527.89	533.422	2.82829	133.484	2292.73	348.671	67.328	1886.49	332.609	2235.16	399.937	5711.96	25.7697	10.6162	62.196	5
48	11906	38778.8	50684.8	0.87781	0.938312	0.59723	16719.1	210.014	7972.56	211.108	8746.59	209.11	173.921	174.879	173.13	238.547	0.156822	0.0693035	193.237	0.910237	0.907439	0.913056	0.049622	0.0505714	59.0746	6.78887	5.94444	8432.63	87.7129	0.86839	42651.2	499484	0.512472	4574	527.373	2.83237	123.903	2260.95	335.952	63.7554	1977.1	339.715	2313.05	403.47	5824.94	26.3643	10.1249	61.3613	5
480	13664.5	34091	47755.6	0.905365	0.924163	0.604775	16904	217.135	8773.28	219.778	8130.68	214.379	176.275	178.413	174.037	246.508	0.169354	0.0602522	193.095	0.948774	0.953549	0.943877	0.0539991	0.0436483	57.4509	6.22058	5.60362	9028.04	94.2518	0.863706	49792.6	476030	0.513437	4540.35	499.161	2.82314	142.797	2344.83	193.622	34.557	2001.9	321.807	2195.52	356.364	5804.81	25.7374	10.212	62.5588	5
481	13649.5	39718.3	53367.8	0.90661	0.920502	0.592619	16908.8	212.103	8451.84	214.947	8457	209.27	175.169	177.475	172.876	240.716	0.163891	0.0537803	193.019	0.92296	0.933275	0.913413	0.0398226	0.0370404	54.2018	6.41393	5.76476	8504.2	88.2712	0.859088	43764.5	495954	0.511362	4529.08	554.558	2.82283	141.568	2183.15	309.144	60.3244	2036.78	352.665	2345.92	412.99	5786.78	25.8663	9.78356	62.1125	5
482	14348.3	37195.5	51543.7	0.935881	0.92292	0.63481	16744.8	208.776	8519.24	209.853	8225.56	207.755	172.985	173.882	172.132	236.738	0.157904	0.0531216	193.602	0.903168	0.899843	0.906706	0.0476127	0.0596586	53.6038	6.79118	5.86281	8293.71	85.7667	0.87052	40905.9	515828	0.513608	4604.84	534.429	2.83482	148.473	2281.01	454.442	82.2661	1869.39	303.689	2323.83	385.955	5925.86	26.5994	10.2843	61.117	5
483	14209	36756.8	50965.8	0.886171	0.934785	0.594292	16892.4	207.893	8543.35	209.725	8349	206.188	175.281	176.852	173.814	236.437	0.145233	0.0438681	192.433	0.903926	0.903751	0.904638	0.0446761	0.0435149	58.8993	6.86535	5.84318	7634.83	79.6593	0.884066	39638.8	507079	0.513006	4585.35	530.83	2.84142	147.591	2270.19	438.941	79.1997	1876.22	304.039	2315.16	383.239	5826.71	26.1792	10.4687	61.7822	5
484	12975.8	37626.8	50602.7	0.878612	0.930674	0.559142	15958.4	200.002	7618.53	201.946	8339.85	198.155	165.921	167.526	164.404	228.297	0.154926	0.0487801	192.727	0.862837	0.864449	0.860975	0.0450587	0.05525	59.424	6.6152	5.83865	8076.55	84.5164	0.870807	38809.8	509554	0.51289	4573.01	527.232	2.82144	135.163	2184.21	515.023	91.2419	1873.78	300.827	2388.8	392.069	5856.33	27.6033	10.1869	58.8676	5
485	13134.4	37624	50758.4	0.920103	0.934826	0.642797	16442.1	206.22	8481.11	208.898	7960.97	203.303	170.856	173.084	168.43	231.772	0.156169	0.0556916	195.25	0.882252	0.888244	0.875947	0.0449903	0.0593054	57.939	6.66581	5.8047	8173.03	85.1864	0.867609	40368.2	493526	0.512063	4528.89	528.752	2.82714	136.8	2217.65	406.661	74.3573	1904.58	317.595	2311.24	391.952	5708.72	26.4957	10.3235	60.5566	5
486	13158.4	37880	51038.4	0.905627	0.924879	0.623845	16288.7	209.84	7816.49	211.6	8472.2	208.261	171.794	173.23	170.501	238.516	0.169301	0.0671584	193.851	0.908197	0.911694	0.905197	0.0560722	0.0430926	59.5444	6.18589	5.68084	8939.41	94.547	0.866627	42727.3	492191	0.513837	4570.65	536.396	2.84735	138.506	2298.63	383.569	73.1428	1888.45	324.747	2272.02	397.89	5857.48	26.6904	10.3312	60.3206	5
487	14446.8	38671.3	53118.1	0.863303	0.92859	0.584332	16727.6	212.332	8456.11	214.594	8271.51	209.842	174.558	176.42	172.506	241.333	0.165706	0.0516548	193.08	0.92399	0.926773	0.920363	0.040042	0.0411274	61.3691	6.36162	5.73365	8383.41	87.9737	0.855449	43917.6	485246	0.51172	4494	555.573	2.82175	151.446	2173.3	313.81	59.9867	2006.89	344.14	2320.7	404.127	5736.28	25.7102	9.83445	62.1058	5
488	14122	39031.1	53153.1	0.852739	0.936212	0.576493	17008.2	211.857	9085.86	214.605	7922.3	208.791	176.499	178.778	173.962	242.839	0.150081	0.0592505	190.305	0.934666	0.944649	0.923684	0.0514919	0.0528228	60.6519	6.76667	5.92337	8314.13	86.7238	0.877227	43874.9	496754	0.512349	4556.35	554.565	2.8488	147.399	2245.64	281.574	54.0958	2029.14	353.07	2310.72	407.166	5831.28	25.7591	9.93152	62.2011	5
489	13418	39999.2	53417.2	0.940133	0.93629	0.631396	17050.6	214.678	8650.19	215.268	8400.41	213.961	178.193	178.73	177.547	241.884	0.15868	0.0538311	194.549	0.926428	0.923407	0.929341	0.0439626	0.0545148	52.1263	6.64124	5.8139	8615.16	90.3196	0.869439	43719.1	498120	0.510591	4593.1	558.546	2.83332	140.387	2191.18	340.049	64.7178	2061.87	353.442	2401.92	418.16	5841.76	25.7981	9.83944	62.9724	5
49	14498.8	38401.7	52900.5	0.890643	0.937922	0.579349	16866.2	206.114	8655.41	208.291	8210.8	203.958	174.107	175.925	172.301	234.539	0.144802	0.0463689	192.111	0.895955	0.903052	0.888581	0.03762	0.0482912	57.2009	7.18418	6.05833	7692.75	79.8119	0.879861	39956.7	503599	0.512219	4533.51	546.125	2.82946	149.94	2218.89	405.168	74.5185	1909.45	321.666	2314.62	396.185	5732.97	26.0317	10.3389	61.6697	5
490	14999.3	35647.2	50646.5	0.932318	0.928014	0.639205	16952.4	213.867	8911.42	216.649	8041	210.702	175.752	178.049	173.144	240.995	0.161842	0.0677899	193.979	0.927267	0.935744	0.917412	0.0441082	0.0417995	54.858	6.53465	5.79211	8668.74	90.0885	0.85741	43664.9	493149	0.513579	4545.59	525.822	2.82117	155.898	2288.31	344.475	62.4335	1912.81	307.49	2257.28	369.924	5756.49	25.8596	10.4017	62.4075	5
491	13909.8	39518.6	53428.5	0.907937	0.937506	0.617688	16408.9	203.66	7475.03	204.566	8933.9	202.823	170.323	171.111	169.596	232.284	0.150289	0.0556814	192.708	0.880734	0.87854	0.882051	0.0520467	0.0366288	57.1524	7.01918	5.99953	7877.23	81.9707	0.885682	41780.8	491898	0.51368	4556.22	554.422	2.84456	144.476	2284.45	398.817	79.0885	1872.95	330.857	2271.77	409.946	5727.57	26.7887	10.4976	59.9074	5
492	13750.1	37776.4	51526.5	0.869133	0.92575	0.590468	16752.1	211.864	8735.09	215.041	8016.97	208.508	174.405	177.036	171.621	241.963	0.166385	0.0635824	191.797	0.927316	0.93792	0.916316	0.0373591	0.053046	59.9889	6.22467	5.60352	8490.25	88.4735	0.860678	44050.7	492713	0.51348	4553.22	537.74	2.80633	143.219	2258.35	341.829	63.6854	1953.04	330.836	2294.87	394.521	5825.78	26.1653	10.2091	62.1285	5
493	14478.9	36472.5	50951.4	0.901431	0.944785	0.592046	17186.9	211.239	8676.45	213.231	8510.42	209.248	178.221	179.923	176.529	239.278	0.146033	0.0652777	193.26	0.917627	0.918983	0.916471	0.0422531	0.0517775	57.0686	7.35065	6.02152	7456.26	77.403	0.884078	41964.1	507277	0.513031	4581.29	527.075	2.82998	149.938	2320.02	365.197	64.94	1896.07	312.196	2261.27	377.136	5843.97	25.8418	10.4987	62.8342	5
494	13143.4	40176.4	53319.8	0.921883	0.936659	0.621949	16563.7	206.354	8161.96	209.079	8401.76	204.015	171.273	173.53	169.319	233.55	0.151857	0.0453698	194.167	0.887603	0.892885	0.882958	0.0527233	0.0489131	54.2827	6.83868	5.91395	8117.87	84.0991	0.880054	42040.8	503115	0.513954	4610.97	552.766	2.83509	136.356	2330.54	448.399	88.071	1832.04	328.34	2280.44	416.411	5819.37	26.8937	10.7483	60.5275	5
495	12911	38707.8	51618.8	0.911668	0.941324	0.621169	16988.2	210.541	8852.27	211.622	8135.98	209.356	176.602	177.511	175.613	238.457	0.154128	0.0692515	193.465	0.912882	0.91348	0.912625	0.0388967	0.0516214	56.4624	6.8441	5.86156	8069.95	83.7466	0.870929	40889	516690	0.511777	4596.65	535.523	2.81973	133.829	2191.03	446.963	80.4334	1958.65	321.26	2405.62	401.694	5916.79	26.1443	9.92303	62.4673	5
496	14845.3	37264.5	52109.8	0.821954	0.93301	0.553937	16994	214.038	8669.9	216.608	8324.15	211.201	177.265	179.419	174.893	245.481	0.156931	0.0628158	190.624	0.945174	0.951254	0.938324	0.046972	0.0487478	64.0402	6.69789	5.88161	8407.65	88.2297	0.872991	44835	491915	0.513983	4564.28	546.637	2.8352	155.717	2323.79	290.317	54.9592	1950.17	335.961	2240.49	390.92	5822.05	25.7076	10.4466	62.7197	5
497	12555.3	34582.1	47137.5	0.917111	0.941818	0.603143	17089.8	212.019	8310.95	214.237	8778.83	210.046	176.735	178.642	175.037	240.856	0.153677	0.0422348	193.088	0.923677	0.928041	0.919906	0.0436402	0.0438828	54.9025	7.40434	6.01667	8232.13	85.7964	0.873914	43687.1	493767	0.514772	4578.57	488.659	2.83472	130.518	2394.7	320.051	56.6445	1863.83	301.497	2183.88	358.141	5799.37	25.9025	10.7364	62.5326	5
498	13623.3	39036.6	52659.9	0.951612	0.93776	0.63646	16787.7	208.288	8858.03	209.794	7929.67	206.566	174.271	175.565	172.798	235.578	0.153481	0.0478836	193.897	0.898248	0.89964	0.896093	0.0375389	0.0527993	52.2672	6.50116	5.76875	7848	81.5336	0.870005	39993.4	495681	0.515491	4563.99	546.943	2.81378	141.399	2364.14	493.127	97.6289	1706.72	307.915	2199.85	405.544	5726.01	26.2301	11.2878	61.9067	5
499	14503.4	39615	54118.4	0.84764	0.938958	0.593341	16992.2	211.313	8306.16	213.031	8686.02	209.78	177.304	178.712	176.048	240.507	0.146418	0.0545716	192.661	0.921422	0.925842	0.917826	0.0579744	0.0453713	63.3919	7.20722	5.87544	7705.73	80.4114	0.89194	41693.7	505547	0.511621	4591.9	562.765	2.85195	150.881	2223.69	367.468	69.1432	2000.74	342.74	2368.21	411.883	5841.07	26.0085	9.99832	62.0634	5
5	14157.1	36049.2	50206.3	0.872025	0.929365	0.584797	16695.9	208.172	8201.63	209.095	8494.28	207.441	173.146	173.865	172.576	237.388	0.154173	0.0592652	192.405	0.906777	0.901461	0.912293	0.0429329	0.0538927	61.571	6.63696	5.78682	8307.77	86.4115	0.867049	41250	505198	0.515528	4576.83	520.344	2.8237	146.719	2370.82	430.284	79.3368	1775.73	294.289	2206.01	373.625	5870.46	26.4679	10.8268	61.3406	5
50	13246.5	37919.3	51165.8	0.895648	0.926702	0.601903	16186.1	205.832	7868.8	208.168	8317.3	203.675	169.683	171.58	167.943	234.652	0.16009	0.0694882	193.03	0.890462	0.895034	0.886497	0.0513832	0.0457872	58.6836	6.49311	5.71202	8270.99	86.9485	0.874826	40551.2	498244	0.513126	4558.27	536.448	2.83418	138.832	2252.45	423.71	79.5559	1882.1	318.059	2305.81	397.615	5848.52	26.8788	10.2241	59.9396	5
500	14614.3	37284.4	51898.7	0.938908	0.940489	0.632642	16658.7	206.839	8145.75	208.832	8512.98	204.963	173.17	174.812	171.625	235.104	0.149601	0.0378348	192.71	0.898183	0.906853	0.889557	0.0487672	0.048878	51.2855	7.14223	6.05308	7875.84	81.9927	0.879407	40286.5	502951	0.512435	4527.12	539.174	2.84433	151.968	2210.09	390.468	70.3528	1926.56	316.853	2317.03	387.206	5779.59	26.1688	10.1296	60.8931	5
501	13339.3	35346.7	48686.1	0.863966	0.932351	0.605869	15953.8	200.241	7570.8	201.57	8382.96	198.929	166.265	167.383	165.152	228.039	0.159863	0.0701822	193.463	0.86099	0.863932	0.857305	0.0443893	0.0424246	63.5021	6.79364	5.87476	8521.67	89.1824	0.864227	36800.7	508256	0.515616	4558.52	506.816	2.84621	139.101	2289.18	581.564	101.123	1687.78	266.592	2269.34	367.715	5857.06	27.4272	10.7009	58.498	5
502	14854.5	33779.9	48634.4	0.906814	0.92861	0.613885	17165.1	219.335	8600.79	222.359	8564.3	216.176	180.205	182.714	177.599	247.737	0.160707	0.0585668	193.829	0.9557	0.961994	0.94811	0.0571844	0.055179	54.6932	6.5329	5.84252	8851.08	93.2902	0.870469	48848.2	468219	0.511484	4530.52	510.618	2.85206	156.225	2269.22	182.314	31.1093	2078.99	323.284	2261.3	354.394	5689.14	25.147	10.0062	63.2857	5
503	14486.1	38626.4	53112.5	0.93659	0.932393	0.633309	16703.5	208.631	8389.57	209.331	8313.97	207.834	173.049	173.632	172.389	237.608	0.157367	0.0549044	192.364	0.907356	0.905899	0.908634	0.0437453	0.0607341	51.2762	6.88456	5.84971	8005.73	82.9708	0.868209	40999.3	501502	0.514975	4538.52	549.556	2.82405	149.933	2295.33	446.414	85.9832	1796.78	313.64	2243.2	399.623	5763.01	26.2671	10.7401	61.2343	5
504	14677.9	33958.8	48636.7	0.902858	0.950503	0.581992	16665.4	210.424	8238.88	212.308	8426.51	208.683	174.317	175.92	172.821	240.594	0.155428	0.0557708	191.54	0.920999	0.920764	0.920732	0.055767	0.0556635	56.4969	6.92085	5.95519	8084.05	84.8441	0.879443	41567.1	491926	0.513969	4530.23	509.382	2.85168	153.832	2253.74	397.732	66.9803	1878.75	288.57	2276.48	355.55	5706.58	26.0169	10.5662	61.2279	5
505	12768.6	38255.1	51023.7	0.897021	0.940431	0.594929	16807.6	205.454	8177.67	207.23	8629.93	203.963	172.975	174.485	171.707	233.004	0.145581	0.0359647	193.144	0.887285	0.894677	0.880756	0.0413416	0.032784	58.7199	7.28612	6.14051	7421.17	76.4917	0.880692	38994.4	511292	0.513075	4532.11	526.302	2.83073	131.645	2247.98	433.386	81.4566	1850.75	313.201	2284.13	394.657	5772.88	26.1971	10.4368	61.1815	5
506	14177.4	35012	49189.4	0.909391	0.93815	0.622349	17071.8	214.828	8213.25	215.731	8858.6	214.058	177.682	178.423	177.053	243.103	0.156354	0.0541364	193.823	0.933149	0.937284	0.930306	0.0530631	0.0228634	57.397	6.83041	5.91333	8029.94	83.8656	0.876172	43345.4	492969	0.51584	4597.22	511.763	2.84256	147.692	2423.46	373.261	67.978	1800.49	296.092	2173.75	364.07	5766	25.8827	11.1225	62.5891	5
507	13565.6	36310.6	49876.2	0.905044	0.936394	0.60923	17256.5	217.713	8225.09	220.7	9031.45	215.105	180.024	182.486	177.87	248.005	0.15128	0.0623981	192.229	0.956048	0.96494	0.947415	0.0596908	0.0530515	55.2037	6.78954	5.83474	8313.38	87.2899	0.880448	47235.1	489600	0.514297	4603.48	523.113	2.85906	142.316	2407.2	239.159	44.7387	1957.12	336.058	2196.28	380.796	5898.46	25.4817	10.4504	63.2647	5
508	13557.7	41892.6	55450.4	0.874748	0.9264	0.586464	16128.1	201.404	7728.62	203.854	8399.48	199.376	166.625	168.645	164.939	230.116	0.155352	0.0639571	192.155	0.871209	0.875764	0.867485	0.0458743	0.0604334	58.2972	6.92115	6.03036	8270.7	85.4005	0.870092	39888.6	510344	0.514033	4597.54	571.302	2.81189	139.813	2249.35	479.516	94.1344	1868.68	337.354	2348.19	431.489	5850.4	27.668	10.4009	59.1808	5
509	13801.4	41917.4	55718.8	0.833896	0.934972	0.577583	17682.5	218.472	8839.9	222.157	8842.6	214.886	182.875	185.969	179.856	248.417	0.147339	0.050752	192.255	0.959579	0.971509	0.947734	0.0483374	0.0450866	62.6877	6.86381	5.9145	8132.46	84.5704	0.878984	47545.8	491433	0.511195	4562.57	577.072	2.84335	143.155	2256.59	194.51	40.4576	2111.47	393.46	2305.98	433.917	5832.96	24.9223	9.78858	64.5502	5
51	13514.3	36098.2	49612.6	0.921901	0.946946	0.631758	16704.4	208.12	8742.11	209.098	7962.26	207.013	175.087	175.914	174.156	233.722	0.145377	0.0590832	194.85	0.893491	0.893565	0.893442	0.0590891	0.0468229	56.5995	7.3775	5.95722	7566.68	79.448	0.89816	40505.5	510544	0.514159	4635.61	518.056	2.86027	141.344	2420.81	396.014	72.686	1818.78	304.027	2214.8	376.713	5964.85	26.6	10.754	61.0944	5
510	13286	35937.8	49223.7	0.839192	0.9135	0.565168	16839.6	214.068	8357.62	215.262	8481.95	212.747	175.232	176.221	174.145	243.746	0.171035	0.0481182	192.852	0.935752	0.941366	0.929193	0.0477993	0.0417131	63.7944	6.43657	5.71144	9129.64	95.0591	0.858759	48090.6	480240	0.512516	4504.88	510.837	2.82762	138.093	2245.23	217.583	39.0651	2042.07	333.679	2259.65	372.744	5775.92	25.8019	9.86705	61.9071	5
511	13788.4	36362	50150.4	0.815806	0.908211	0.547817	16473.7	204.427	7495.04	205.447	8978.65	203.424	169.471	170.321	168.656	235.268	0.157292	0.0600917	191.384	0.89359	0.897761	0.890355	0.0385433	0.0499954	63.3156	6.35842	5.65543	8735.17	90.0076	0.856021	41721.9	495626	0.514027	4509.51	514.659	2.80875	141.713	2239.66	374.334	65.8929	1895.52	307.054	2269.85	372.947	5715.62	26.6624	10.3533	60.317	5
512	14363.5	35386.3	49749.8	0.87559	0.920753	0.577099	16273.2	201.675	8666.23	202.944	7607.02	200.147	167.77	168.841	166.486	230.248	0.156518	0.0603038	191.901	0.875783	0.876549	0.875131	0.0398471	0.0540296	58.2396	6.58094	5.79687	8228.41	85.2761	0.865634	37879.7	509417	0.51456	4553.17	516.222	2.83634	149.022	2241.88	541.064	94.5283	1770.23	272.671	2311.29	367.2	5835.59	27.0579	10.4859	59.4417	5
513	13228.7	34575.5	47804.2	0.90178	0.934912	0.614306	17082.8	211.253	8384.76	213.945	8698.03	208.787	177.294	179.549	175.225	240.509	0.149049	0.043361	192.496	0.921369	0.929333	0.914172	0.0370667	0.0416734	57.1402	6.78585	5.86433	7874.75	81.8594	0.872525	42739.6	497260	0.514205	4577.25	496.513	2.81047	137.26	2368.91	346.875	61.4954	1861.46	297.757	2208.34	359.253	5807.67	25.8815	10.777	63.0901	5
514	12542.1	37578.8	50120.9	0.842467	0.929649	0.556268	16826.8	207.366	8745.9	208.511	8080.89	206.136	174.824	175.781	173.793	234.979	0.150923	0.0617087	193.269	0.896827	0.90175	0.891158	0.0431368	0.034744	63.5368	6.79417	5.88386	8036.92	83.3138	0.879331	43129.9	492469	0.514714	4614.77	517.601	2.83526	129.654	2372.25	394.284	74.6311	1848.24	313.316	2242.52	387.947	5793.11	26.5402	10.7992	61.411	5
515	14110.4	35819.4	49929.8	0.883657	0.93425	0.579183	16879.7	211.358	8538.51	214.864	8341.17	207.86	174.878	177.759	172.003	240.788	0.153472	0.0500585	192.342	0.922085	0.930069	0.913901	0.0483065	0.0490887	58.0304	6.92252	5.84152	8659.08	90.1349	0.869845	45673.4	484670	0.515188	4583.23	519.308	2.82664	146.66	2390.85	364.315	67.468	1828.06	305.18	2192.38	372.648	5741.16	26.1748	11.0397	62.0336	5
516	13201.8	39311.6	52513.3	0.943598	0.932069	0.641562	15989	203.601	7940.62	204.083	8048.36	203.053	166.85	167.237	166.408	229.778	0.164821	0.056268	195.579	0.868276	0.868651	0.867195	0.0498938	0.0417818	52.6735	6.25273	5.64921	8514.42	89.0654	0.861955	40066.5	501159	0.515143	4577.98	548.978	2.82137	137.841	2305.14	556.216	109.577	1716.63	301.56	2272.84	411.138	5814.29	27.4824	10.8312	59.1164	5
517	14334.9	41515.8	55850.8	0.885467	0.941029	0.624724	17561.6	217.537	8541.6	219.748	9019.97	215.525	182.618	184.478	180.922	246.135	0.148873	0.0476941	193.652	0.948025	0.949827	0.946316	0.0489543	0.0574452	58.066	6.95334	5.87965	8114.26	84.7641	0.88069	46852.6	496822	0.511195	4589.53	581.372	2.85326	149.267	2270.13	225.217	46.1851	2094.18	385.921	2319.39	432.106	5879.54	25.1333	9.85735	64.0957	5
518	13484.1	38658.9	52143.1	0.9191	0.940633	0.617493	16221.3	201.571	8212.83	202.603	8008.45	200.387	168.579	169.432	167.616	228.855	0.150122	0.0415739	193.113	0.867535	0.867625	0.867239	0.0524836	0.0504319	54.6636	6.97549	6.08895	8105.79	84.1899	0.881893	38838.8	517416	0.512581	4633.9	541.34	2.84732	139.989	2199.23	509.08	90.8342	1925.59	310.517	2434.67	401.351	5892.36	27.5347	10.0503	59.1505	5
519	14462.9	35426.7	49889.6	0.936317	0.934461	0.62768	16801.5	210.232	8032.63	212.673	8768.91	207.773	175.159	177.153	173.144	237.839	0.150857	0.071588	194.201	0.90839	0.918954	0.897748	0.046953	0.0484845	52.8327	6.86929	5.89691	8030.03	84.1159	0.876157	40844.3	496419	0.514382	4576.77	521.702	2.8416	151.596	2342.48	438.838	78.1697	1795.45	291.936	2234.29	370.106	5762.26	26.0554	10.9554	61.8867	5
52	13999.6	36614.6	50614.2	0.923646	0.929192	0.6245	16469.3	204.664	8071.28	205.3	8397.98	204.255	170.115	170.635	169.781	231.945	0.156263	0.0729146	193.902	0.880734	0.87777	0.884557	0.045757	0.0506398	54.9708	6.69563	5.83846	8249.73	85.3172	0.874013	40631.2	504846	0.511899	4545.29	522.016	2.82595	144.506	2209.23	361.577	63.8577	1974.48	313.652	2336.06	377.509	5828.83	26.7597	9.90558	60.1838	5
520	13770.8	35304	49074.8	0.886433	0.923643	0.590531	15882.4	206.106	8151.25	208.628	7731.13	203.253	166.804	168.834	164.504	235.791	0.177185	0.0410626	192.365	0.896367	0.90456	0.886449	0.0501284	0.0467083	59.4875	6.11706	5.59527	8955	94.3924	0.853526	44382.1	468090	0.517699	4512.71	515.087	2.82741	144.683	2357.84	443.883	82.4506	1710.98	287.954	2154.86	370.404	5644	27.083	11.2023	59.0466	5
521	12401.6	37363.5	49765	0.839849	0.930777	0.555264	16718.7	209.728	8485.1	210.771	8233.64	208.599	173.734	174.575	172.833	240.376	0.156584	0.0569862	190.562	0.922757	0.918419	0.926236	0.0528638	0.0465203	62.0886	6.74549	5.90525	8185.29	85.1668	0.876692	41765	499645	0.513538	4541.15	517.922	2.8442	129.007	2241.45	376.182	69.4338	1923.52	319.482	2299.7	388.916	5762.6	26.1527	10.289	61.1202	5
522	13684.3	39786.9	53471.2	0.836091	0.9258	0.585922	16561.9	207.584	8496.46	209.241	8065.45	205.784	170.989	172.383	169.474	237.247	0.156945	0.0491913	191.814	0.904948	0.908907	0.900428	0.0451291	0.045624	64.4224	6.54545	5.80259	8142.57	84.3165	0.86493	40605.4	500862	0.514829	4531.85	554.121	2.80998	141.519	2271.38	464.381	91.3444	1796.09	321.257	2260.47	412.602	5735.91	26.4797	10.7848	60.9521	5
523	11815	34641.5	46456.5	0.854971	0.927541	0.580627	16327.8	207.23	8271.03	207.917	8056.72	206.567	170.208	170.746	169.685	236.652	0.164993	0.0359276	192.288	0.901104	0.898312	0.903574	0.038162	0.0428868	61.0693	6.29968	5.76008	8529.77	89.2163	0.853888	42372.6	480282	0.514255	4478.47	486.004	2.81188	123.652	2259.63	357.721	64.2288	1861.12	298.123	2218.84	362.352	5648.73	26.2982	10.553	60.6695	5
524	13721.6	36181.7	49903.3	0.916008	0.928697	0.615719	16331.7	207.1	7965.19	207.69	8366.52	206.271	171.689	172.194	170.982	235.713	0.163727	0.0739538	193.275	0.896633	0.894286	0.897619	0.0484559	0.0555075	56.7507	6.41571	5.60847	8335.66	87.553	0.874198	41082.3	498152	0.513444	4554.24	524.835	2.83774	144.106	2273.22	424.649	76.9297	1856.36	303.8	2281.01	380.729	5855.81	26.5936	10.3222	60.4302	5
525	14184	35973.2	50157.2	0.891795	0.930941	0.622939	17378.7	215.453	8953.88	217.29	8424.86	213.306	179.908	181.471	178.094	244.549	0.150114	0.0419333	192.346	0.942011	0.948567	0.934651	0.0439297	0.0452397	58.0099	6.7546	5.99555	8347.48	87.5545	0.870788	45416.5	486700	0.512902	4547.39	521.849	2.85325	147.894	2295.55	273.913	49.6014	1977.92	324.354	2251.84	373.955	5709.85	25.1834	10.3719	63.4664	5
526	14546.2	32947.3	47493.5	0.888625	0.936452	0.577661	16914.2	210.024	8719.46	211.858	8194.74	207.972	176.309	177.857	174.579	238.261	0.152362	0.0327091	192.802	0.91246	0.914899	0.908672	0.0453562	0.0461613	58.3662	7.02047	5.89367	7906.24	82.1536	0.878376	42373.9	488027	0.515631	4542.24	493.251	2.83041	151.008	2408.11	362.87	62.9918	1771.26	279.251	2134.13	342.243	5689.74	25.9231	11.164	62.0323	5
527	13781.8	38066	51847.8	0.913016	0.931474	0.621993	16867.6	206.045	8344.87	207.948	8522.73	204.044	173.953	175.55	172.272	233.48	0.146823	0.0599088	193.788	0.887502	0.8917	0.883465	0.0378265	0.0604211	54.909	7.11773	5.856	7635.18	78.6644	0.878075	38665.3	516231	0.513354	4587.22	533.848	2.81794	141.685	2267.46	527.332	96.9492	1792.43	295.214	2319.76	392.163	5842.02	26.4938	10.6728	61.5438	5
528	14215.3	39432.4	53647.7	0.914901	0.934045	0.606524	16864.7	204.843	8283.29	205.843	8581.45	204.018	173.156	173.998	172.458	232.875	0.141534	0.039864	192.752	0.887999	0.88858	0.888613	0.0357441	0.0445481	56.5717	7.33114	6.09307	7806.57	80.465	0.873657	38078.8	518195	0.513738	4610.32	553.166	2.82981	146.581	2284.82	509.667	96.9052	1815.83	309.68	2325.5	406.585	5851.34	26.5487	10.659	61.4009	5
529	12359.5	43001.1	55360.6	0.923567	0.93303	0.622313	16863.4	206.755	8360.77	209.295	8502.63	204.425	172.962	175.12	170.985	233.736	0.154275	0.0584853	194.358	0.888677	0.892073	0.885819	0.0307646	0.0470299	55.3975	7.08087	5.8683	7760	79.5699	0.8654	42816.8	500485	0.512289	4525.44	567.637	2.79239	126.662	2221.8	409.195	84.541	1894.44	356.434	2303.64	440.975	5743.47	26.2614	10.3217	61.8331	5
53	13288.4	37049.2	50337.5	0.869164	0.938667	0.602618	16531	204.083	8449.03	205.078	8081.93	203.137	171.014	171.862	170.205	232.161	0.148373	0.0638509	192.768	0.883643	0.884571	0.883081	0.0408127	0.0484578	60.3377	7.10078	5.99446	8040.61	83.3414	0.869607	37854.8	507768	0.516039	4581.31	520.3	2.83016	137.495	2367.54	527.453	99.0413	1686.32	283.763	2213.77	382.805	5785.03	26.7655	11.1719	60.5221	5
530	14722.1	40458	55180.1	0.922785	0.942193	0.618132	16043.2	200.484	8021.36	202.136	8021.82	198.982	167.462	168.844	166.202	228.912	0.154154	0.0389148	192.438	0.866264	0.865727	0.866628	0.0515908	0.0436295	56.1389	6.92753	5.85664	8132.83	85.2535	0.881593	39389.6	499423	0.515658	4574.31	577.003	2.85029	153.944	2328.7	524.087	107.725	1721.52	315.334	2245.61	423.059	5797.09	27.3774	10.9243	58.8079	5
531	14399	39089	53488	0.865203	0.928131	0.572999	15618.4	194.584	7968.34	196.033	7650.04	193.308	162.027	163.254	160.943	221.208	0.155374	0.0545711	193.106	0.83233	0.837283	0.828381	0.0421297	0.0677346	60.4333	6.87568	5.88002	8142.96	84.4745	0.868688	36180.2	512653	0.514621	4548.48	553.998	2.8263	149.125	2227.58	593.453	113.165	1727.44	291.707	2320.89	404.873	5834.37	28.1074	10.5508	57.297	5
532	12806.4	36960.5	49766.9	0.870508	0.941372	0.58121	17155.3	208.532	8552.12	210.538	8603.23	206.47	177.109	178.829	175.335	238.151	0.142629	0.0315858	191.972	0.910167	0.910337	0.909895	0.0350949	0.0422266	60.2293	7.19904	5.89759	7609.87	78.8065	0.881376	42093.7	496118	0.5147	4548.99	514.128	2.82513	132.442	2373	339.158	65.2216	1836.82	316.464	2175.98	381.686	5761.8	25.6675	10.7854	62.7991	5
533	13691.3	41310.6	55001.9	0.874862	0.923386	0.590329	16118.3	201.595	8154.51	203.563	7963.78	199.897	167.185	168.826	165.767	230.338	0.157228	0.0471452	192.304	0.872615	0.879067	0.867303	0.0418831	0.0421957	60.3198	6.57471	5.64793	8304.68	86.2131	0.86462	37210.6	510525	0.513669	4561.49	570.316	2.8068	141.828	2217.5	566.485	110.563	1777.5	317.925	2343.99	428.488	5843.49	27.3538	10.4888	59.5218	5
534	14137.4	36997.7	51135.1	0.876985	0.927269	0.591163	15769	200.101	8005.44	201.767	7763.51	198.466	164.268	165.663	162.903	228.026	0.163703	0.0399886	193.001	0.862575	0.865461	0.860362	0.0533399	0.0512606	60.0334	6.49518	5.75959	8685.52	90.9274	0.866456	39595.5	499165	0.51552	4587.96	530.894	2.83545	147.41	2309.81	542.07	98.9013	1736.07	284.583	2278.14	383.484	5796.74	27.9869	10.7939	57.9779	5
535	14206.2	41338.6	55544.8	0.875854	0.931187	0.592143	17322.6	214.728	9064.5	217.067	8258.14	212.088	179.26	181.208	177.078	242.488	0.151651	0.0636276	193.756	0.931949	0.937305	0.925647	0.0396815	0.0358147	59.965	6.70414	5.84196	8016.42	83.075	0.872439	44190.8	500990	0.510214	4554.09	575.113	2.81364	147.013	2190.4	296.381	59.6156	2067.3	368.484	2363.69	428.1	5780.63	25.4186	9.90919	63.7584	5
536	13532.6	35746.9	49279.5	0.885954	0.914913	0.601023	16249.6	210.496	8505.63	212.517	7744	208.272	170.37	172.023	168.567	239.065	0.178907	0.0507925	193.327	0.912779	0.914227	0.91142	0.0533107	0.0353047	59.136	5.93056	5.61069	9006.87	94.4107	0.855534	43613.2	480588	0.513982	4480.86	516.822	2.83398	141.869	2231.01	374.644	67.9458	1875.2	307.008	2249.84	374.953	5669.93	26.3274	10.3959	60.1115	5
537	13992.6	37501.1	51493.6	0.885171	0.925743	0.597679	16710	205.955	8552.63	208.889	8157.4	202.988	171.281	173.756	168.786	234.756	0.147577	0.0462677	191.829	0.896605	0.904448	0.889182	0.042357	0.0488037	58.8992	7.13238	5.88803	8328.36	85.8659	0.864788	42748.9	492045	0.513982	4548.22	531.175	2.82071	144.189	2249.84	384.819	70.8302	1913.56	316.155	2298.38	386.985	5686.44	26.4884	10.4272	60.965	5
538	13372.6	39810.2	53182.9	0.911332	0.928604	0.606144	15876.8	202.644	8245.38	203.383	7631.46	201.835	165.84	166.469	165.158	229.629	0.164941	0.0538379	194.017	0.870675	0.870112	0.870866	0.0511384	0.0482254	57.8164	6.55182	5.82675	8538.3	89.7183	0.861775	38088	495066	0.514109	4531.54	557.533	2.83944	140.525	2228.59	530.104	104.743	1772.85	312.264	2302.95	417.007	5746.21	27.2775	10.5976	58.6487	5
539	13359.8	35128.9	48488.8	0.933261	0.940823	0.653303	17844.5	218.638	9077.66	222.355	8766.82	214.75	184.246	187.411	180.93	247.144	0.148781	0.0568253	193.475	0.953221	0.964318	0.940215	0.0380734	0.0539804	54.3324	6.87399	5.9513	7881.87	81.3549	0.876268	47025.1	500109	0.511695	4580.94	500.41	2.82018	137.872	2297	229.025	39.5885	2054.92	322.95	2283.94	362.538	5862.73	24.9377	10.0596	65.2671	5
54	14432.9	38441.3	52874.2	0.903245	0.931396	0.606919	16560.9	205.231	7879.28	205.534	8681.65	204.914	171.701	171.965	171.425	234.239	0.153346	0.060426	192.479	0.891303	0.886404	0.895144	0.0367981	0.0443976	59.0682	6.93031	5.94487	8125.52	84.5094	0.869877	39024.4	511914	0.515363	4591.77	550.177	2.82195	150.233	2341.63	483.408	92.0688	1766.74	307.875	2250.14	399.944	5870.29	26.7299	10.8518	61.0028	5
540	14054	38798.1	52852	0.902388	0.925797	0.61398	16842.7	215.555	8339.51	217.594	8503.23	213.425	176.877	178.571	175.102	243.964	0.170118	0.0543127	193.952	0.935347	0.940301	0.929622	0.0501508	0.0416497	58.3108	6.3495	5.75772	9135.85	96.2869	0.861134	46086.8	481062	0.5135	4565.59	555.133	2.85416	147.738	2297.77	301.185	58.9108	1966.63	348.484	2267.82	407.394	5724.03	25.8014	10.4051	62.1174	5
541	13017	36302.9	49319.9	0.909843	0.929104	0.621515	16739.1	210.834	8576.06	212.84	8163.08	208.935	173.323	174.953	171.784	239.278	0.165854	0.0518224	193.297	0.91535	0.919455	0.911481	0.0471867	0.0473382	56.6648	6.6834	5.86552	8409.82	86.9713	0.864368	42939.4	500662	0.51413	4553	508.753	2.82124	134.436	2285.49	386.367	68.6294	1881.15	305.688	2267.51	374.317	5798.26	26.3546	10.4066	61.3067	5
542	13615.9	33375.1	46991	0.938361	0.939726	0.629892	17304.8	216.15	8264.94	217.308	9039.89	214.786	179.538	180.506	178.397	245.962	0.152752	0.0581657	192.584	0.945583	0.948163	0.942189	0.0480889	0.0555906	51.6942	6.85302	5.9373	8133.21	84.6573	0.872545	46346.8	487743	0.513198	4551.39	488.053	2.83133	141.568	2320.71	245.233	41.1967	1985.45	305.289	2230.68	346.486	5778.15	25.3365	10.2915	63.5185	5
543	12268.5	32887.2	45155.7	0.934398	0.916826	0.624619	15351.7	199.186	7544.74	200.688	7806.92	197.745	161.048	162.249	159.899	227.174	0.179657	0.0433663	193.414	0.855065	0.854512	0.855774	0.0490329	0.044534	53.7177	6.17462	5.68873	9181.89	96.483	0.852446	39633.8	485938	0.517233	4538.37	474.466	2.82749	128.955	2326.37	554.859	93.2013	1657.14	252.31	2212	345.511	5725.69	28.1981	11.1263	57.0066	5
544	12882.6	37579.8	50462.4	0.867221	0.932186	0.584944	16280.8	206.083	8476.92	209.097	7803.92	202.809	169.783	172.249	167.096	234.217	0.157631	0.0806151	192.985	0.893326	0.901273	0.884734	0.0530996	0.0499472	62.0451	6.40931	5.81966	8652.47	90.8863	0.865108	39853.1	497759	0.513276	4559.64	528.412	2.84412	134.985	2235.39	462.094	84.1455	1862.15	309.282	2324.25	393.427	5767.99	26.8193	10.4372	59.934	5
545	13660.1	37208.5	50868.5	0.912964	0.925257	0.61417	16592.3	213.282	8630.29	215.617	7961.99	210.52	174.072	176.028	171.765	242.674	0.166971	0.0568503	192.574	0.930758	0.93412	0.92633	0.0560457	0.0447632	54.9867	6.49198	5.65256	9185.98	96.476	0.861626	46349.2	486064	0.513884	4559.9	534.401	2.83676	143.31	2339.42	266.587	50.6184	1953.89	340.473	2220.47	391.091	5857.68	26.2624	10.2929	61.333	5
546	14639.6	38967.7	53607.2	0.897581	0.932159	0.587698	15796.1	197.918	7651.83	197.111	8144.25	198.739	164.096	163.457	164.75	225.317	0.158121	0.057129	193.531	0.84755	0.835421	0.859753	0.047043	0.0499997	59.0828	6.68434	5.84648	8188.7	85.2808	0.871128	34534.3	514326	0.516531	4606.95	558.486	2.83025	152.329	2305.38	691.806	132.019	1609.76	274.138	2301.57	406.158	5889.99	28.1032	11.0358	58.0334	5
547	13443.9	36252.1	49695.9	0.794288	0.935925	0.558506	16208.9	204.311	7883.96	206.527	8324.9	202.428	169.954	171.76	168.423	235.839	0.162405	0.0818339	190.458	0.897226	0.898347	0.89647	0.0431862	0.0486604	67.1891	6.80771	5.72542	8307.55	86.9061	0.869103	38466.4	495409	0.517104	4554.45	519.856	2.831	140.677	2360.09	549.325	102.601	1645.03	276.579	2194.36	379.18	5764.37	26.8742	11.2737	59.9047	5
548	13225.3	36131.4	49356.7	0.881381	0.924193	0.591076	16499.2	212.678	7854.14	215.499	8645.1	210.149	172.255	174.517	170.229	241.553	0.175847	0.0467357	193.865	0.921913	0.926954	0.91686	0.0481759	0.0472268	60.0221	6.14307	5.62219	8698.58	90.7766	0.856135	45669.6	478612	0.511693	4479.29	514.318	2.80903	137.773	2176.82	278.972	50.1499	2023.49	326.396	2302.46	376.546	5670.27	26.0827	9.92709	61.198	5
549	13318.2	33905.4	47223.6	0.891182	0.935896	0.61431	16745.6	210.679	8338.19	210.904	8407.4	210.476	175.538	175.746	175.341	237.787	0.156474	0.0468998	194.637	0.90884	0.907345	0.910334	0.0486455	0.0413025	58.8115	6.49	5.71771	8171.99	85.6342	0.878628	42300.8	494615	0.512983	4585.83	493.796	2.83766	139.516	2329.8	370.76	63.0872	1885.26	291.194	2256.02	354.281	5829.2	26.1728	10.5338	61.8148	5
55	15114.8	38892.2	54007	0.903812	0.93951	0.616435	17153.4	211.823	8752.92	212.624	8400.52	210.692	177.346	178.022	176.392	239.765	0.146534	0.0508143	193.444	0.919928	0.917728	0.921026	0.0458835	0.0557552	57.3103	7.08275	5.87717	8075.39	84.1019	0.875841	45663.8	487541	0.511941	4601.03	560.816	2.84589	157.072	2251.09	304.186	56.4793	2045.75	347.265	2349.94	403.744	5786.75	25.841	9.98536	62.6202	5
550	12999.7	36207.3	49206.9	0.817422	0.927278	0.574159	16944	207.117	8728.12	208.964	8215.92	205.116	174.321	175.896	172.619	236.342	0.148143	0.0562408	191.814	0.903085	0.905489	0.900408	0.0359318	0.0446027	65.7791	7.04148	5.96048	7735.98	79.749	0.871746	39917	507302	0.516027	4557.12	506.293	2.81442	133.723	2368.35	468.751	85.6663	1720.02	286.903	2188.77	372.569	5755.97	26.189	11.1974	61.9143	5
551	14228.9	34312.3	48541.2	0.890192	0.930865	0.562448	16946.4	211.66	8778.96	214.423	8167.44	208.385	175.322	177.629	172.599	242.288	0.154074	0.0426744	190.882	0.931837	0.93591	0.926007	0.0514327	0.0426407	55.6553	6.65312	5.81644	8430.04	87.5198	0.872146	44437.8	485376	0.514617	4545.04	503.736	2.84092	147.706	2313.66	293.571	51.1139	1937.8	304.917	2231.37	356.03	5734.7	25.9084	10.4157	61.8562	5
552	14070.9	34979.5	49050.4	0.881501	0.94036	0.610517	16073.4	201.923	7691.65	203.226	8381.72	200.765	168.408	169.496	167.442	229.143	0.14892	0.0588154	193.964	0.866199	0.868054	0.86421	0.0494945	0.040745	60.7365	6.91535	5.76938	8357.66	87.9197	0.874651	38528.3	502647	0.516856	4640.99	515.693	2.84591	148.1	2438.31	575.517	103.046	1627.16	264.547	2202.68	367.593	5872.88	27.4897	11.5192	59.394	5
553	14433.7	33411.9	47845.5	0.910605	0.926937	0.590617	16120.3	207.932	7760.49	210.089	8359.78	206.254	169.92	171.65	168.571	238.427	0.169638	0.0521703	191.45	0.909821	0.917344	0.903608	0.0566137	0.050777	56.2586	6.67764	5.80636	8931.02	94.5551	0.870556	43004.9	487301	0.51414	4558.02	506.52	2.85107	152.585	2307.43	336.793	58.4931	1913.79	295.441	2250.59	353.934	5840.4	26.8475	10.3127	59.6756	5
554	14234.5	33118.2	47352.6	0.935615	0.92749	0.637173	16918	213.412	8465.61	215.169	8452.43	211.651	175.33	176.75	173.905	241.459	0.165617	0.0592403	193.996	0.924282	0.929419	0.919628	0.0449248	0.0377442	52.9602	6.52782	5.88672	8693.52	90.1516	0.861232	45543.1	486654	0.513233	4522.55	491.082	2.82434	147.648	2294.54	280.041	46.7146	1947.98	296.719	2228.02	343.433	5748.9	25.8089	10.2867	62.1252	5
555	13148	38103.8	51251.8	0.847732	0.919713	0.573609	16502.1	209.3	8025.53	211.48	8476.58	207.018	172.238	174.004	170.381	238.909	0.163579	0.0543317	192.138	0.911242	0.913683	0.908357	0.0484077	0.0447598	62.9097	6.17369	5.70581	8617.37	90.2534	0.862045	42205	494562	0.515338	4566.46	536.175	2.83979	137.529	2340.59	394.891	76.7742	1830.98	321.872	2225.87	398.646	5824.69	26.5258	10.6106	60.7224	5
556	12713.2	33529.9	46243.1	0.886749	0.932367	0.577168	16802.1	208.427	8776.58	209.823	8025.5	206.88	173.54	174.686	172.262	236.185	0.153503	0.0539968	193.458	0.903188	0.908228	0.896809	0.0413752	0.0389101	58.5144	6.93241	5.81034	7985.54	82.7937	0.873017	42178.8	491773	0.515572	4537.31	479.167	2.81786	131.763	2422.79	373.57	65.6292	1740.95	281.775	2114.52	347.404	5715.72	26.1405	11.2369	61.7099	5
557	13167.7	38449.1	51616.8	0.92648	0.931339	0.632619	16693.1	210.037	8324.17	211.926	8368.91	208.193	173.937	175.503	172.413	237.434	0.158822	0.0703641	194.5	0.906239	0.907641	0.905288	0.0478525	0.0571015	55.5483	6.50334	5.75597	8288.33	86.4647	0.870893	42964.8	497057	0.511508	4545.79	537.884	2.8314	137.115	2219.85	327.56	61.8936	1998.38	338.875	2325.94	400.769	5837.28	26.1651	9.8891	61.4425	5
558	11644.4	39235	50879.4	0.827646	0.923036	0.575894	17164.2	212.073	8431.81	214.642	8732.43	209.518	176.863	178.977	174.759	241.567	0.153522	0.0451334	192.525	0.925804	0.931912	0.919229	0.0385292	0.0425827	65.4678	6.51634	5.84521	8175.49	84.4285	0.868187	42750.3	507446	0.5147	4616.03	523.705	2.81564	119.935	2366.31	383.074	74.9686	1866.64	328.801	2249.72	403.77	5850.39	26.1227	10.7382	62.8447	5
559	13140.3	35389	48529.3	0.902595	0.939459	0.604823	16848.8	210.625	8940.84	212.536	7907.97	208.465	176.114	177.682	174.339	238.953	0.157373	0.0413829	192.381	0.917318	0.917405	0.916915	0.0452205	0.0376978	58.3169	6.75533	5.98046	7868.48	82.3912	0.876037	40871.1	502322	0.51242	4555.42	505.616	2.8499	137.201	2196.03	410.541	69.8625	1948.85	298.553	2359.39	368.416	5805.24	25.9003	10.0357	61.7848	5
56	15144.5	34854.8	49999.3	0.858072	0.923183	0.590446	16823.6	210.164	8286.02	212.74	8537.62	207.57	174.268	176.454	172.067	240.15	0.159411	0.0442594	192.077	0.91799	0.925878	0.909619	0.043144	0.0487199	63.3787	6.38621	5.67829	8688.48	90.1617	0.864475	44539.7	491649	0.51629	4559.08	518.813	2.83202	157.135	2409.98	342.762	63.0926	1806.34	298.585	2149.1	361.678	5821.72	26.1732	10.8449	61.6007	5
560	13334	36727.4	50061.4	0.855064	0.931641	0.570217	16555.5	205.915	8053.94	207.566	8501.54	204.391	171.007	172.349	169.767	234.044	0.150949	0.0639946	192.797	0.890719	0.892094	0.889628	0.0496446	0.0489779	61.327	6.77012	5.88182	8273.8	85.6544	0.871001	39515.9	503467	0.514515	4572.89	518.392	2.83586	137.963	2315.98	450.995	83.0767	1805.92	297.352	2256.91	380.429	5753.17	26.7376	10.8232	60.3993	5
561	15024.7	36684.4	51709	0.809972	0.914388	0.562044	16221.8	205.32	7887.8	206.447	8333.98	204.199	168.131	169.092	167.182	235.167	0.165222	0.0434069	192.114	0.892431	0.891339	0.893605	0.0428039	0.044348	66.6328	6.14555	5.52166	8615.07	89.3777	0.855582	40282.2	493139	0.516939	4517.51	536.763	2.80237	155.713	2338.6	513.837	96.1513	1665.06	284.899	2178.9	381.05	5714.02	26.8882	11.28	60.0081	5
562	13414	36699.8	50113.8	0.878072	0.937876	0.587966	16117.4	200.119	8347.42	200.713	7769.99	199.581	167.125	167.64	166.653	227.491	0.154334	0.0481511	192.983	0.861691	0.860575	0.863665	0.0426266	0.0528705	60.1277	6.83548	5.87332	8059.42	83.543	0.87396	37266.7	508694	0.514361	4551.32	519.028	2.82335	138.774	2250.12	525.401	93.1617	1775.8	287.093	2301.2	380.255	5800.62	27.3188	10.6131	59.0892	5
563	14360.4	38438.3	52798.7	0.813747	0.921837	0.559866	15869.1	201.395	7992.99	202.246	7876.15	200.534	166.233	166.965	165.49	232.014	0.162063	0.0679117	190.43	0.880891	0.877424	0.884636	0.0572758	0.0536632	65.9049	6.65692	5.73946	8582.85	89.9789	0.876522	37719.2	501086	0.515443	4558.86	552.738	2.85367	150.393	2274.89	541.208	103.829	1742.76	298.516	2283.97	402.345	5804.08	27.4616	10.6994	58.2306	5
564	13825.7	37287.2	51113	0.897855	0.931867	0.604654	16469.4	201.618	8236.95	203.38	8232.48	199.867	169.509	171.019	168.006	230.093	0.150948	0.0467939	191.718	0.873175	0.876524	0.870168	0.0342322	0.0464364	58.9458	7.06342	5.99221	7683.22	79.2009	0.872326	36649.3	520501	0.514578	4579.15	524.962	2.81148	142.15	2233.19	577.72	102.604	1768.23	280.208	2345.95	382.812	5861.51	27.1087	10.5423	60.2293	5
565	13029.5	37516.7	50546.2	0.85158	0.927617	0.558503	15619.8	199.928	7747.35	201.26	7872.46	198.751	164.196	165.275	163.236	229.818	0.163786	0.0681341	191.028	0.86992	0.868931	0.871582	0.0538862	0.0549617	60.9017	6.43706	5.64913	8570.03	90.3999	0.870122	35892.8	498471	0.515632	4570.15	532.865	2.84455	137.214	2248.18	634.24	117.031	1687.73	278.62	2321.97	395.651	5813.03	27.849	10.8414	57.8041	5
566	14289.4	35819.3	50108.7	0.922496	0.927689	0.640647	15710.7	204.027	8134.07	205.255	7576.67	202.425	165.96	166.988	164.627	232.013	0.170316	0.0639206	193.083	0.879495	0.88054	0.877035	0.0657026	0.0453101	56.9968	6.31186	5.61479	8999.3	95.0561	0.870597	39133.3	491290	0.515676	4563.78	529.891	2.85976	150.984	2300.51	509.031	92.8153	1754.23	286.091	2263.26	378.907	5798.85	27.528	10.7155	58.0409	5
567	12718	34600	47318	0.753115	0.915028	0.491125	15683.1	202.285	7876.33	203.967	7806.78	200.381	163.742	165.109	162.19	232.867	0.173194	0.0561725	191.398	0.881134	0.884048	0.877699	0.0534884	0.0358977	66.9319	6.04417	5.48307	8901.44	93.1461	0.86145	41651.2	490547	0.5149	4546.85	494.074	2.81759	132.875	2243.97	495.731	84.0891	1807.15	277.11	2302.88	361.199	5767.44	27.7649	10.5649	58.1908	5
568	13034.8	34694.3	47729.1	0.872521	0.922598	0.591543	16285.4	202.535	7778.25	205.033	8507.14	200.381	169.162	171.245	167.36	232.43	0.154746	0.06403	191.804	0.879936	0.888437	0.872462	0.0474987	0.0332371	60.4291	6.59681	5.66932	8338.22	86.7941	0.876922	38683.3	502648	0.515753	4581.24	494.94	2.83457	135.135	2344.62	518.924	90.7216	1717.7	269.083	2236.62	359.805	5786.57	27.1726	11.0416	59.5981	5
569	13969.2	40663.9	54633.1	0.881257	0.92257	0.606297	16800.6	213.891	8501.98	217.02	8298.62	210.966	175.059	177.613	172.664	243.947	0.165086	0.059738	192.303	0.935438	0.948497	0.923331	0.0493493	0.0544535	60.1359	6.1161	5.56129	8834.34	92.097	0.861249	47105.2	485248	0.512553	4510.82	568.887	2.81876	145.416	2257	234.974	48.4607	2018.85	375.011	2253.82	423.472	5833.71	25.8149	9.92627	62.0926	5
57	13161.7	38007.4	51169	0.847676	0.939074	0.560539	16732.4	209.116	8521.21	210.725	8211.15	207.73	174.033	175.394	172.864	239.43	0.14893	0.0605065	191.272	0.915887	0.919117	0.913207	0.0570752	0.0500179	61.5951	6.75152	5.75613	8063.86	83.9577	0.884278	41381.9	500317	0.513644	4580.32	531.587	2.83648	136.803	2283.78	386.795	72.4411	1909.74	322.343	2296.53	394.784	5796.23	26.3905	10.4569	61.2844	5
570	14184.3	36025.3	50209.6	0.862981	0.921643	0.593894	16156.6	209.48	8183.47	210.976	7973.11	208.291	169.255	170.499	168.262	239.294	0.174804	0.0451248	192.133	0.915109	0.919137	0.912588	0.064822	0.0396392	62.0738	6.25246	5.67764	9064.83	95.4046	0.862834	42635.2	489395	0.515638	4550.21	527.12	2.86085	149.054	2305.7	402.462	73.6864	1842.05	304.379	2244.51	378.065	5777.64	26.8947	10.5028	59.2703	5
571	12796.6	35703.2	48499.8	0.839335	0.92119	0.570316	16182	201.253	8062.68	203.216	8119.35	199.179	167.657	169.25	165.973	230.417	0.157838	0.0559491	192.08	0.872633	0.878049	0.866431	0.0428894	0.0461982	63.5205	6.43824	5.67027	8186.91	84.96	0.872243	36569.2	503692	0.517292	4564.61	503.218	2.83424	132.877	2356.47	623.718	113.45	1584.42	256.89	2208.14	370.341	5794.58	27.1937	11.3665	59.2673	5
572	13642	35701.1	49343.1	0.809671	0.913496	0.553612	16094.4	202.734	8191.97	204.161	7902.47	201.38	166.655	167.825	165.542	231.881	0.160551	0.0606797	191.884	0.878889	0.880022	0.878176	0.0472871	0.0463506	64.9329	6.43181	5.58524	8348	86.6575	0.862969	38280.8	502694	0.516847	4554.15	509.961	2.81787	141.424	2357.11	538.572	98.7568	1658.47	269.78	2197.04	368.537	5793.93	27.3735	11.1474	59.1607	5
573	13861	36390.6	50251.6	0.888776	0.936819	0.602579	16667.1	206.665	8699.63	208.818	7967.52	204.62	173.402	175.21	171.668	236.238	0.147192	0.0638022	191.154	0.903163	0.90896	0.896246	0.0452202	0.0458	58.2235	6.898	5.928	7873.86	82.242	0.877075	39933.9	499285	0.513478	4537.76	524.085	2.842	144.689	2234.91	422.798	75.8829	1880.05	303.513	2302.85	379.396	5746.21	26.1498	10.4175	61.1652	5
574	13262.2	34743.7	48005.9	0.853326	0.911691	0.572385	16525.6	210.427	8559.44	213.831	7966.15	206.796	171.766	174.523	168.818	239.993	0.163771	0.0330266	192.217	0.918867	0.933254	0.904172	0.0543915	0.0415671	62.8073	5.90432	5.59196	8819.52	92.0048	0.861731	42764	494404	0.513566	4540.96	500.096	2.83262	138.089	2237.71	396.482	68.8156	1906.77	293.191	2303.25	362.007	5771.05	26.4109	10.2926	60.7863	5
575	13792.3	39134.5	52926.8	0.884399	0.930012	0.613151	16395.5	203.454	7836.03	204.49	8559.43	202.748	170.386	171.282	169.775	231.785	0.151689	0.0700377	192.928	0.87894	0.876377	0.882265	0.0488898	0.04783	59.7101	6.9581	5.90052	7995.58	83.4424	0.880131	36988.5	513002	0.514894	4619.69	551.41	2.84689	143.604	2285.52	612.61	115.082	1721.56	292.725	2334.17	407.807	5868.4	27.1618	10.8459	59.8677	5
576	13269.4	35374.7	48644.1	0.812435	0.919137	0.534006	16360.9	210.345	8410.94	211.612	7949.95	209.074	171.121	172.158	170.082	239.542	0.173354	0.0741633	192.442	0.915628	0.921294	0.910157	0.0509872	0.0503088	64.1136	6.16107	5.71957	9202.85	96.3406	0.85632	44950.8	478077	0.513086	4507.87	508.26	2.83233	138.782	2242.08	284.523	49.8434	1981.27	319.635	2265.8	369.478	5707.27	26.4035	10.131	60.3582	5
577	13858.3	37973.1	51831.3	0.88928	0.938374	0.586805	16042.3	199.074	7751.93	200.431	8290.41	197.788	166.48	167.604	165.412	226.578	0.156332	0.0306201	193.355	0.852527	0.849824	0.854684	0.0443638	0.0404734	59.3455	7.02155	5.88449	7899.59	82.2462	0.876031	37979.1	506972	0.516218	4594.27	537.036	2.84181	143.783	2329.4	574.938	107.218	1689.93	286.034	2264.87	393.252	5824.54	27.6543	10.9509	58.5783	5
578	12460.9	42313.2	54774.1	0.871907	0.930417	0.568373	15935.2	197.41	7566.62	197.06	8368.62	197.741	164.728	164.442	164.998	225.242	0.149444	0.0556202	192.945	0.849633	0.843202	0.855094	0.0495035	0.0471905	59.9783	7.08034	5.83211	7944.85	82.0818	0.879498	37883.8	512024	0.513598	4592.39	566.445	2.83034	128.765	2216.79	545.64	108.826	1829.95	328.855	2375.59	437.68	5820.6	27.932	10.3615	58.1693	5
579	12760.2	40313.8	53074	0.900464	0.936649	0.600907	16727.4	208.072	8051.79	208.918	8675.62	207.342	174.881	175.575	174.283	238.496	0.146361	0.0528611	190.873	0.912213	0.914796	0.909773	0.0466921	0.044233	56.9808	6.64688	5.88907	8054.31	84.4071	0.875884	40532.8	505175	0.513384	4559	555.679	2.85	133.685	2256.34	385.428	78.0415	1917.22	343.952	2302.65	421.994	5890.31	26.0558	10.2052	61.4627	5
58	12945.1	38155.8	51100.8	0.869468	0.914893	0.58343	15773.6	200.678	8049.41	202.313	7724.23	199.31	163.746	165.138	162.578	230.304	0.172793	0.0543232	191.51	0.870289	0.871989	0.869448	0.0433078	0.0428229	60.3771	6.02346	5.62458	8597.71	89.407	0.853909	38023.5	496372	0.51498	4509	529.722	2.82169	134.55	2175.45	561.383	102.696	1772.16	292.475	2333.54	395.172	5744.53	27.5428	10.3646	58.096	5
580	13898.4	37155.5	51053.9	0.858965	0.939834	0.574113	17290.7	214.354	8539.6	216.208	8751.11	212.619	179.497	181.003	178.091	243.651	0.149126	0.0481842	192.377	0.937846	0.939668	0.936018	0.0448539	0.0459921	60.4041	6.95242	6.00795	7844.71	81.5421	0.881021	43811.7	497668	0.513236	4588.44	529.03	2.82589	144.088	2339.54	313.783	58.668	1935.12	326.273	2248.9	384.941	5775.66	25.6403	10.6444	63.4504	5
581	13741.7	34448.7	48190.5	0.935102	0.940829	0.611561	16340.8	207.067	8071.78	207.655	8269	206.458	172.087	172.531	171.629	235.98	0.155078	0.0576966	192.444	0.89947	0.896082	0.902778	0.0518046	0.0487117	52.5819	6.687	5.82606	8227.64	86.8706	0.876325	40097.5	494027	0.515123	4599.02	508.998	2.84853	145	2368.33	435.823	76.9757	1794.87	287.022	2230.69	363.998	5804.15	26.7195	10.9363	60.4919	5
582	14308.3	36124.1	50432.4	0.789334	0.913908	0.535391	15644.2	201.579	8151.81	202.692	7492.37	200.163	163.204	164.072	162.091	230.801	0.175282	0.0380667	191.925	0.873281	0.876677	0.869029	0.050107	0.0450651	67.0985	5.98598	5.52872	8917.34	93.3601	0.854879	39676.6	490591	0.518234	4567.83	527.686	2.82386	149.692	2368.11	607.906	111.316	1591.81	266.678	2199.72	377.993	5745.48	27.9765	11.4597	57.9313	5
583	14735	40555.1	55290.1	0.902551	0.930241	0.598327	17359.2	211.834	8322.21	213.537	9037.01	210.373	178.872	180.292	177.654	240.41	0.148158	0.0532295	193.42	0.919109	0.919964	0.91786	0.0358882	0.0518999	56.7755	6.81987	5.84373	7780.95	80.2055	0.875186	42270.8	518241	0.511507	4586.92	569.223	2.81788	151.611	2241.15	372.322	72.7253	1973.45	344.888	2345.78	417.613	5929.13	25.7115	10.0243	63.3984	5
584	14129.6	37519.7	51649.3	0.86594	0.940897	0.584836	17162.4	209.634	8774.84	211.179	8387.57	208.116	176.953	178.254	175.679	239.018	0.139758	0.0426528	191.575	0.918686	0.922083	0.915988	0.0465042	0.0474704	59.4987	7.36861	6.11427	7583.87	78.3931	0.886521	41471.1	501050	0.513008	4541.13	534.686	2.83901	146.01	2272.23	355.572	66.1142	1913.33	322.561	2268.9	388.676	5679.41	25.6218	10.6026	62.46	5
585	14816.5	36360.5	51177	0.896581	0.926463	0.603388	16311.1	202.594	8039.26	204.182	8271.86	200.963	168.599	169.9	167.266	230.741	0.15439	0.0454156	192.918	0.874721	0.879419	0.87046	0.0483531	0.0489705	58.5089	6.74423	5.72312	7782.32	80.5104	0.878106	38272.1	501185	0.514482	4539.41	529.15	2.8244	152.973	2263.71	494.743	87.9937	1780.96	288.183	2275.7	376.177	5717.06	27.0105	10.7702	59.646	5
586	14308.7	39548	53856.8	0.892257	0.923574	0.589485	17019.2	212.523	8520.77	214.804	8498.45	210.311	176.361	178.265	174.506	241.048	0.15715	0.0389377	192.942	0.923873	0.929759	0.916957	0.0476713	0.0452021	56.1889	6.75999	5.86566	8684.58	90.0959	0.870474	49228	470228	0.510846	4527.92	556.144	2.83685	148.06	2205.07	217.482	41.4796	2105.37	366.604	2322.85	408.083	5667.28	25.731	9.72439	62.1406	5
587	12639.6	32315.5	44955.1	0.903277	0.923329	0.61765	16437.8	210.381	8387.27	212.192	8050.58	208.554	171.819	173.32	170.304	238.778	0.164404	0.0531045	193.144	0.911875	0.918323	0.905383	0.0539089	0.0483266	58.5031	6.39444	5.77072	8388.27	87.7855	0.863355	43187.1	480929	0.514222	4508.39	470.083	2.83085	132.191	2284.96	354.986	58.3586	1868.45	279.533	2223.43	337.892	5672.78	26.2368	10.5915	60.7626	5
588	13973.1	38085.4	52058.5	0.823747	0.925174	0.55422	15752.2	203.691	8112.3	204.381	7639.86	202.736	165.777	166.344	164.993	232.693	0.16873	0.0447636	192.015	0.884682	0.88544	0.883233	0.0576643	0.0537702	64.6507	6.24821	5.62871	8588.71	90.416	0.866945	39462.5	481378	0.515914	4522.99	546.66	2.83478	146.817	2305.18	481.567	93.4557	1736.25	306.387	2217.82	399.843	5648.99	27.3552	11.1012	58.4258	5
589	13233.2	37629	50862.2	0.927197	0.931099	0.619799	16968.3	210.608	8350.84	211.277	8617.47	209.936	176.157	176.721	175.598	239.877	0.150988	0.061348	192.735	0.916715	0.913101	0.920103	0.0496874	0.0438684	52.3045	7.04944	5.85162	8251.9	86.2735	0.878956	42746.4	490123	0.514308	4545.69	530.568	2.84972	137.683	2339.41	379.252	72.6954	1827.03	320.19	2206.28	392.885	5686.58	25.8393	10.9354	61.9381	5
59	12664	38976.9	51640.9	0.825143	0.922282	0.591202	16113.6	207.116	8139.66	209.679	7973.91	204.762	168.213	170.278	166.322	236.905	0.168948	0.0704369	191.95	0.901156	0.909225	0.894977	0.0564054	0.0468552	65.6566	6.5493	5.72673	8843.18	92.7507	0.862457	39743.3	496691	0.513574	4557.49	540.248	2.84046	132.702	2184.86	507.707	94.0525	1864.93	313.494	2372.63	407.546	5772.86	27.0338	10.3208	59.439	5
590	13706.9	32927.4	46634.4	0.819092	0.927685	0.575458	16385	207.204	7663.84	209.046	8721.17	205.481	170.635	172.128	169.234	237.213	0.162261	0.0703191	192.186	0.901667	0.909816	0.894021	0.0495709	0.0515749	65.3341	6.35059	5.72777	8419.97	87.8855	0.866399	43644.5	480844	0.514302	4496.26	485.054	2.83148	142.731	2281.25	304.355	51.0856	1910.65	291.237	2215.01	342.322	5714.45	26.3905	10.3079	60.2729	5
591	13948.9	36033.8	49982.7	0.883053	0.916403	0.573456	16657.8	209.79	8227.09	211.079	8430.7	208.787	172.69	173.719	171.897	239.393	0.162459	0.0393819	192.512	0.914739	0.913369	0.916986	0.0442538	0.0544117	59.4131	6.31874	5.80179	8534.23	88.52	0.8591	43007.2	489317	0.514163	4512.13	518.118	2.81757	144.558	2277.05	350.533	64.6055	1884.55	308.954	2235.08	373.56	5701.14	26.1713	10.5051	61.2992	5
592	13953.9	38151.4	52105.3	0.882114	0.930967	0.599093	16521.4	207.71	8252.65	210.771	8268.72	204.727	172.164	174.698	169.697	235.451	0.153225	0.048789	193.391	0.899635	0.911194	0.888227	0.0476204	0.0383093	60.183	6.72201	5.86336	8352.42	86.7851	0.867817	40422.8	494787	0.515323	4554.86	541.815	2.82098	145.033	2365.2	450.188	88.1368	1739.48	308.645	2189.67	396.782	5726.32	26.5267	11.2045	60.9251	5
593	12448.5	35978.9	48427.4	0.888468	0.93637	0.598476	17335	212.958	8578.51	216.14	8756.52	209.714	177.988	180.652	175.268	241.394	0.150142	0.059565	193.039	0.926834	0.936851	0.91683	0.043753	0.0526217	57.4837	6.99982	5.95682	7879.1	81.1013	0.876739	44958.1	499412	0.512251	4547.2	499.425	2.82923	128.186	2276.14	258.981	45.8701	2012.07	325.37	2271.06	371.24	5816.3	25.5106	10.0414	63.0528	5
594	12444.7	34706.2	47150.9	0.898958	0.950083	0.599559	16671.1	206.172	8130.7	207.733	8540.41	204.646	172.939	174.257	171.65	233.969	0.14084	0.0489879	193.2	0.892737	0.892952	0.892151	0.053532	0.0514572	57.6543	7.19782	6.05158	7781.77	80.8767	0.88373	41600.5	495729	0.514853	4591.69	488.315	2.8412	129.072	2377.1	425.569	74.964	1789.03	284.279	2214.6	359.243	5762.16	26.5622	10.9868	60.8937	5
595	13552.9	38183.8	51736.7	0.914198	0.944115	0.620239	16698	207.019	7980.38	207.788	8717.58	206.233	173.462	174.116	172.792	234.498	0.147308	0.0540889	193.996	0.8909	0.891053	0.890363	0.049418	0.0415587	56.2148	7.21051	6.00284	8120.87	84.3975	0.880332	40019.7	509911	0.513141	4602.02	536.961	2.83968	140.85	2304.6	421.948	77.5947	1875.47	318.516	2297.42	396.111	5846.77	26.564	10.5059	61.0557	5
596	12079.7	36284.8	48364.5	0.903176	0.929587	0.605918	16733.9	209.845	8259.16	211.464	8474.72	208.055	174.547	175.947	173.023	239.803	0.156001	0.062635	191.814	0.918044	0.918926	0.916643	0.0476828	0.0598743	56.4505	7.01513	5.86317	8602.39	89.9576	0.86913	42556.4	495166	0.513521	4557.22	506.127	2.84512	126.338	2275.98	360.04	64.7767	1921.2	315.013	2281.24	379.79	5787.15	26.1207	10.3287	61.4324	5
597	12346	36029.7	48375.6	0.897321	0.937125	0.599825	16637	209.15	8700.54	211.319	7936.5	206.942	173.729	175.527	171.894	237.459	0.155351	0.0574466	192.714	0.908207	0.914017	0.902479	0.0567983	0.0409271	58.2498	6.61833	5.8663	8188.81	85.4107	0.882122	41730.4	508652	0.514567	4601.33	504.128	2.84705	128.615	2359.27	393.539	70.5103	1848.52	305.003	2242.06	375.513	5935.91	26.5787	10.5483	60.8959	5
598	14035	39252.3	53287.4	0.907547	0.928239	0.608687	16274.3	203.77	8094.62	204.731	8179.7	202.775	170.22	171.03	169.387	231.89	0.155149	0.0595594	192.782	0.881116	0.879619	0.881971	0.0507533	0.0428055	57.9535	6.49069	5.79166	8174.06	85.5874	0.875245	38619.6	496650	0.513585	4555.24	556.916	2.85226	146.779	2209.03	482.183	90.5217	1864.03	319.615	2346.21	410.137	5740.88	26.8662	10.3747	59.594	5
599	14756.9	38630.6	53387.5	0.928955	0.933095	0.608867	16867	206.836	8341.51	209.277	8525.5	204.615	174.388	176.459	172.504	234.659	0.146224	0.0603127	193.182	0.894435	0.900624	0.889363	0.0401507	0.0614068	54.2303	7.31209	6.03194	8039.68	83.1996	0.877343	42223.8	500046	0.513119	4600.25	551.971	2.82999	152.651	2283.27	405.306	75.6295	1911.68	323.691	2316.98	399.321	5777.78	26.4016	10.481	61.6612	5
6	13225.1	36874.6	50099.7	0.886307	0.93795	0.581316	16940.9	208.991	8544.95	209.771	8395.92	208.152	175.013	175.664	174.312	237.749	0.151998	0.0499744	192.696	0.90816	0.908574	0.907782	0.0353935	0.0531049	58.8184	6.96438	5.85075	7936.44	82.1749	0.868343	43207.9	496398	0.512359	4508.3	518.213	2.81359	136.853	2217.84	316.986	57.193	1973.48	324.167	2290.46	381.36	5742.62	25.7799	10.0815	62.2141	5
60	13373.3	37074.2	50447.6	0.88167	0.926292	0.597248	17010.3	210.572	8917.38	212.523	8092.9	208.606	175.686	177.292	174.068	237.699	0.155228	0.0452208	194.391	0.90856	0.911573	0.905305	0.0406742	0.0512529	58.8768	6.73786	5.7899	7852.27	81.2415	0.871176	41853.1	501412	0.51334	4551.53	520.299	2.81574	137.902	2281.8	436.559	80.5261	1833.17	301.871	2269.72	382.397	5737.07	25.9817	10.7081	62.3151	5
600	14465.7	37341.4	51807.1	0.858225	0.92656	0.589883	16783.5	209.751	8209.6	211.741	8573.93	208.074	174.877	176.522	173.492	239.944	0.15464	0.0589111	191.74	0.917756	0.920259	0.916425	0.041167	0.0576097	60.4006	6.72317	5.80331	8228.28	85.4327	0.868699	43227.8	499394	0.512405	4523.43	537.458	2.81402	150.198	2242.12	330.959	60.5491	1950.35	326.711	2281.31	387.26	5818.01	25.9776	10.1926	61.9321	5
601	14157.7	38513.7	52671.4	0.784645	0.923734	0.520714	16450.2	202.552	8479.74	203.52	7970.45	201.491	169.313	170.14	168.41	232.23	0.154658	0.0623363	191.129	0.883475	0.885285	0.88134	0.0364959	0.0489221	67.4166	6.57905	5.84123	8105.62	83.6824	0.865222	38114	505559	0.516232	4551.75	541.336	2.81627	145.805	2296.85	543.223	101.81	1711.67	293.721	2254.89	395.531	5756.05	26.9431	10.9979	60.1212	5
602	13229.2	34632.4	47861.7	0.961841	0.935972	0.62727	16773.8	206.405	8643.43	208.494	8130.41	204.239	173.462	175.193	171.667	233.101	0.146814	0.0565416	193.797	0.890049	0.893239	0.887118	0.0423217	0.0485425	48.6022	7.36106	6.12415	7927.18	82.1159	0.876007	42467.2	496185	0.512207	4577.56	495.072	2.83744	136.963	2241.61	381.885	63.6633	1954.07	294.445	2335.95	358.108	5712.02	26.391	10.3194	61.2031	5
603	13355.3	35790.3	49145.6	0.913644	0.928342	0.619154	17399.7	214.282	8500.75	216.474	8898.99	212.147	180.152	182.002	178.342	243.267	0.147496	0.0630118	193.085	0.933066	0.934273	0.931821	0.04316	0.0499628	56.5689	6.58086	5.77506	8081.74	83.9175	0.874341	45723.7	489707	0.512603	4551.97	509.949	2.83044	138.172	2301.21	242.784	44.2182	2007.97	327.559	2250.76	371.777	5770.1	25.3645	10.2291	63.6174	5
604	13705.8	35611.9	49317.7	0.841802	0.917154	0.584182	15891.2	204.224	7417.35	206.303	8473.89	202.263	165.953	167.639	164.359	233.93	0.173261	0.0626795	193.021	0.883875	0.8896	0.877549	0.0526274	0.0473554	63.6392	6.21775	5.55062	8924.92	93.3572	0.859387	40621.9	489423	0.513667	4505.01	514.305	2.8245	142.986	2186.66	473.565	81.7924	1844.79	289.527	2318.35	371.32	5689.24	27.1877	10.3637	58.7519	5
605	12477	36517.1	48994.1	0.881102	0.929385	0.598164	16953.1	213.197	8708.77	216.344	8244.36	209.964	175.341	177.912	172.71	241.507	0.161715	0.052368	193.824	0.925763	0.935496	0.915779	0.0403919	0.0479818	59.9351	6.33508	5.62161	8004.09	83.2039	0.860834	44750.8	481073	0.514766	4487.74	508.343	2.80843	129.497	2323.97	342.919	65.2472	1820.85	313.599	2163.77	378.846	5645.87	25.5659	10.8937	62.6501	5
606	13804.2	38587.9	52392.1	0.849369	0.934912	0.590889	16783.9	205.339	7887.84	206.389	8896.09	204.345	173.431	174.327	172.581	234.401	0.146682	0.0370042	192.406	0.891974	0.890268	0.8924	0.035437	0.0494363	62.8479	6.85131	5.90301	7488.49	77.5851	0.87691	39310.8	502656	0.513826	4537.93	540.561	2.81872	142.49	2273.52	443.679	85.4614	1820.73	312.609	2264.41	398.071	5717.79	26.2222	10.7557	61.5036	5
607	14137.9	33666.7	47804.6	0.886776	0.933491	0.59441	16924.6	212.143	8669.1	213.157	8255.46	211.261	175.959	176.859	175.158	241.257	0.157225	0.0494378	192.135	0.926821	0.927553	0.927265	0.0449453	0.0491834	58.7828	6.84605	5.93008	8533.38	89.7128	0.868609	41904.2	504747	0.514648	4611.18	501.448	2.85004	148.21	2338.72	406.282	68.4586	1866.17	284.779	2272.45	353.237	5853.97	26.1282	10.6635	62.0946	5
608	14098.2	36556.5	50654.7	0.869228	0.919029	0.570996	16059.5	200.72	8064.53	201.971	7994.98	199.355	166.98	168.016	165.855	229.785	0.160302	0.055629	191.84	0.87029	0.872056	0.867522	0.0391338	0.0449077	58.2207	6.76304	5.75205	8172.29	84.84	0.867313	37040.6	509357	0.514026	4565.13	524.792	2.81549	146.071	2203.1	576.942	100.629	1785.09	278.091	2362.03	378.721	5830.9	27.4425	10.4745	59.1509	5
609	12907	39099.9	52006.9	0.89481	0.936718	0.61866	16222.5	199.292	8797.16	199.649	7425.31	199.013	167.463	167.775	167.211	224.104	0.147837	0.0443254	194.988	0.849043	0.845957	0.853361	0.0399175	0.037578	60.1236	6.97871	5.94159	7625.97	78.7102	0.872699	37351.5	518680	0.513148	4579.48	535.658	2.82462	133.053	2210.15	578.472	106.144	1790.85	296.461	2369.33	402.605	5861.78	27.3941	10.293	59.2503	5
61	14112.5	38215.1	52327.6	0.884832	0.918118	0.579656	16309.1	207.116	7824.68	208.03	8484.4	206.305	170.241	171.033	169.54	235.721	0.168728	0.0667095	193.703	0.895249	0.893765	0.895808	0.0523616	0.0538292	60.2912	6.14267	5.60063	8681.97	90.4605	0.863387	41432	496219	0.516352	4560.44	545.693	2.83883	146.943	2379.1	453.732	89.9574	1727.6	308.793	2181.34	398.75	5810.13	26.8955	10.9099	59.8164	5
610	14829.8	39037.7	53867.5	0.811221	0.906766	0.561197	15931.7	201.322	7767.04	203.381	8164.7	199.484	165.603	167.286	164.095	230.717	0.16944	0.0540399	192.121	0.872987	0.873503	0.872658	0.0411187	0.0479779	65.9115	6.34106	5.64507	8658.39	89.8336	0.860409	40060.5	501904	0.515621	4568.82	557.899	2.81598	153.909	2269.6	543.044	103.164	1756.17	300.826	2299.22	403.99	5806.13	27.673	10.7122	58.6927	5
611	13510.1	36912.8	50422.9	0.858048	0.923595	0.599044	16078.1	203.645	8071.32	205.272	8006.79	202.046	168.28	169.611	166.974	233.425	0.166943	0.0409467	191.891	0.884281	0.884619	0.884001	0.038221	0.0598037	63.229	6.28258	5.68038	8079.55	84.3442	0.864409	39572.2	489419	0.5146	4509.44	525.277	2.80329	140.81	2234.58	477.629	86.2335	1797.23	298.233	2274.86	384.467	5695.45	26.9362	10.6991	59.8204	5
612	12579.6	36576.9	49156.5	0.884165	0.931631	0.599717	16607.9	210.424	8333.55	213.065	8274.3	207.677	173.394	175.546	171.154	239.929	0.161004	0.0312634	192.315	0.917549	0.926107	0.908785	0.0504471	0.051492	58.1426	6.5863	5.77328	8413.95	88.1191	0.873099	41757.5	500834	0.514054	4582.22	515.674	2.83969	131.684	2295.35	412.582	74.3158	1874.29	309.674	2286.87	383.99	5859.71	26.3748	10.4325	61.2325	5
613	13171.4	39830.4	53001.8	0.923542	0.926501	0.59746	15689.5	202.855	8224.29	204.291	7465.25	201.246	163.694	164.828	162.421	231.632	0.17527	0.0689021	192.317	0.878806	0.881356	0.87651	0.0548921	0.0488725	55.007	6.24804	5.69348	8656.98	91.0035	0.86532	37708.1	504782	0.514492	4592.29	556.845	2.83425	138.189	2222.38	584.487	111.232	1785.42	307.424	2369.9	418.656	5885.95	27.9843	10.3828	58.0491	5
614	14233.5	38284.1	52517.6	0.910261	0.917233	0.623389	16213.5	205.441	8195.32	205.966	8018.2	205.064	168.598	169.011	168.294	233.772	0.158784	0.0620469	193.261	0.88884	0.887947	0.890485	0.0518509	0.0560338	58.0566	6.24857	5.66119	8673.92	90.5415	0.864694	39876.2	509483	0.512695	4567.4	548.709	2.8284	148.643	2195.88	470.308	86.5992	1901.21	313.467	2371.52	400.066	5910.89	27.0349	9.98287	59.822	5
615	14062.9	33657.4	47720.2	0.90309	0.928795	0.617476	17092.8	214.582	8630.2	216.877	8462.6	212.317	178.308	180.206	176.434	242.447	0.154794	0.0326301	193.988	0.930784	0.934062	0.928639	0.0457617	0.0477881	56.4597	6.88545	5.85564	8138.6	85.3055	0.875222	44348.6	491422	0.513373	4591.89	498.108	2.8288	146.752	2356.85	307.959	53.1935	1927.08	298.163	2235.04	351.356	5805.58	25.7703	10.5874	63.0863	5
616	12244.9	37727.3	49972.3	0.882658	0.913821	0.581893	16249.1	209.227	7924.77	210.58	8324.31	207.616	170.104	171.222	168.772	238.758	0.178766	0.0696172	193.005	0.907711	0.907505	0.906395	0.0481116	0.0472512	59.7437	6.09557	5.7123	8879.44	92.7217	0.854719	44136.8	479391	0.513012	4471.76	519.232	2.81746	127.601	2195.92	324.446	60.394	1951.4	331.238	2275.84	391.632	5643.42	26.4235	10.1575	60.1326	5
617	12801.4	38238.2	51039.6	0.886854	0.93141	0.583099	15965.2	198.925	8520.02	199.76	7445.2	198.005	165.488	166.199	164.704	225.972	0.15322	0.0613191	192.734	0.854647	0.854631	0.85393	0.0456654	0.0444869	57.7827	6.71834	5.73749	7829.49	81.3285	0.874855	37886.7	507237	0.513505	4582.41	528.473	2.82266	132.535	2218.47	553.963	99.8647	1809.97	296.073	2363.93	395.938	5794.16	27.7228	10.4833	58.6162	5
618	14426.4	34107	48533.4	0.885595	0.926722	0.59964	16473	205.917	8265.89	207.479	8207.14	204.531	171.241	172.545	170.087	233.756	0.157164	0.055658	193.235	0.889416	0.891616	0.887813	0.045911	0.0372307	59.6527	6.72888	5.92517	8326.36	86.6892	0.873191	39851.8	504640	0.511871	4542.32	505.407	2.83786	150.15	2178.2	429.543	70.2485	1934.58	285.008	2364.12	355.257	5794.25	26.5188	10.0486	60.4235	5
619	13852.9	37629.8	51482.7	0.84738	0.943332	0.572108	17136.1	211.466	8677.98	212.145	8458.12	210.659	176.928	177.529	176.22	241.891	0.145075	0.0592809	191.005	0.930245	0.929125	0.931031	0.0418262	0.0484815	61.0465	7.12479	5.93985	7733.58	80.3058	0.876885	42755.5	501248	0.513246	4573.3	531.544	2.81797	143.325	2279.17	319.059	57.8563	1975.07	330.362	2294.13	388.218	5801.82	25.8515	10.3203	62.9463	5
62	13725.5	36056.4	49781.8	0.872058	0.919474	0.599053	16758.3	210.047	8296.31	211.622	8462.04	208.29	174.254	175.526	172.829	238.785	0.158795	0.0571266	193.075	0.911721	0.912221	0.910724	0.0388933	0.05168	60.7888	6.51708	5.68499	8107.25	84.6257	0.866749	40787.5	495641	0.515008	4566.85	519.252	2.82017	143.246	2317.22	490.2	88.8484	1759.43	287.158	2249.63	376.007	5738.94	26.1849	11.0713	61.9341	5
620	13477.5	40845.8	54323.3	0.839643	0.9271	0.544644	16426.9	203.035	8598.63	203.79	7828.28	202.129	169.294	169.937	168.523	230.67	0.154596	0.0499029	192.719	0.877327	0.876002	0.878686	0.0345856	0.0597494	62.7089	6.45122	5.90308	7998.75	82.5759	0.860444	38320	513814	0.513122	4540.66	559.088	2.80772	138.58	2207.89	487.075	94.8257	1845.69	325.683	2332.77	420.509	5829.82	26.9002	10.2564	60.2302	5
621	13460.4	38661.1	52121.5	0.902119	0.931069	0.616652	16082.6	199.018	8002.95	199.023	8079.68	198.855	166.042	166.05	165.902	226.386	0.142879	0.0580421	193.065	0.85634	0.851959	0.860134	0.0510604	0.0530728	58.3465	7.12298	5.98344	8296.92	85.8661	0.874495	36914.4	513542	0.517069	4639.71	539.336	2.8306	139.27	2391.16	624.496	119.512	1624.05	280.554	2248.54	400.066	5817.13	27.9312	11.4881	58.7664	5
622	13479.1	35822.8	49301.9	0.769793	0.919746	0.530106	16653.2	209.95	8709.98	210.765	7943.22	209.006	173.434	174.086	172.673	240.172	0.162385	0.0514422	191.778	0.918233	0.919742	0.916198	0.0431901	0.0372357	66.7724	6.22797	5.73908	8268.25	86.0986	0.864521	42692.2	489865	0.514979	4526.35	512.467	2.81518	140.152	2318.8	397.709	72.767	1809.84	299.548	2207.55	372.315	5690	26.1757	10.9328	61.5142	5
623	12932.6	39527.9	52460.5	0.847801	0.930316	0.585521	16919.8	210.971	8740.05	212.6	8179.72	209.492	174.537	175.89	173.309	240.152	0.154297	0.0442379	192.359	0.920145	0.923757	0.917174	0.0468239	0.0548779	62.5743	6.71041	5.82339	8152.07	84.349	0.871129	43501.4	497229	0.512712	4533.16	541.94	2.81698	133.661	2257.04	312.866	61.7239	1963.26	346.555	2276.12	408.279	5800.08	25.9676	10.1156	62.063	5
624	13277.1	34239.8	47516.9	0.850922	0.928409	0.590694	16012.3	207.614	7657.33	208.759	8355	206.384	168.807	169.785	167.768	238.475	0.174905	0.0669278	191.652	0.908961	0.911652	0.905051	0.0525517	0.0484877	62.8876	6.2518	5.61244	8771.09	92.4758	0.859511	40681.1	482733	0.517468	4538.07	501.555	2.83533	140.14	2380.53	486.036	88.3911	1671.51	273.024	2157.55	361.415	5711.95	26.9177	11.3402	59.5328	5
625	14076.6	33027.5	47104.1	0.776279	0.934424	0.532368	16472.8	204.554	8193.69	205.658	8279.11	203.399	171.316	172.255	170.333	234.447	0.150169	0.0508276	191.575	0.889542	0.891203	0.887363	0.0426389	0.0444875	65.7515	6.86343	5.66939	7951.36	82.8669	0.875345	38657.2	496404	0.516667	4564.64	490.813	2.82585	146.596	2397.78	534.206	90.428	1632.65	253.789	2166.86	344.217	5740.17	26.6439	11.5309	60.7017	5
626	13148.7	35025.6	48174.3	0.889884	0.938901	0.598705	17165.6	213.389	8851.27	215.873	8314.33	210.837	178.416	180.473	176.297	242.2	0.153465	0.050556	192.431	0.931906	0.936499	0.926115	0.0439044	0.0445469	57.4203	7.09553	6.07824	7964.56	83.1005	0.875823	44793.2	491801	0.515003	4577.92	500.12	2.83722	136.816	2417.48	285.445	51.5349	1874.99	311.77	2160.44	363.305	5828.48	25.7226	10.7686	62.9221	5
627	12309.2	37298.7	49607.9	0.834816	0.932194	0.576092	15737.9	199.524	7985.17	200.596	7752.76	198.437	165.508	166.411	164.579	228.197	0.161648	0.0540789	192.284	0.861601	0.859897	0.863572	0.0498138	0.0442739	64.0948	6.46524	5.73218	8534.22	89.8029	0.873431	37709	504383	0.516774	4640.7	521.337	2.84909	129.56	2374.52	629.599	116.509	1636.58	275.267	2266.18	391.777	5885.83	28.0707	11.205	58.0973	5
628	14390	39958.8	54348.8	0.876488	0.927391	0.589948	15921.5	201.03	8219.24	203.172	7702.26	198.835	166.484	168.284	164.646	228.71	0.157189	0.0525737	192.552	0.868494	0.875787	0.86115	0.0556842	0.056632	60.6707	6.664	5.90689	8356.06	87.6372	0.875069	37622.2	514833	0.515934	4661.35	569.391	2.85649	150.838	2334.58	622.435	120.594	1704.33	297.958	2326.77	418.552	5941.18	27.9748	10.8393	58.3984	5
629	12693.5	37711.8	50405.4	0.941816	0.93706	0.622115	16834.9	211.14	8403.68	213.379	8431.21	208.822	176.095	177.929	174.205	239.644	0.150812	0.0603716	192.933	0.919238	0.924584	0.914179	0.0541418	0.0499229	51.4436	6.98124	5.88701	8391.44	88.0983	0.883249	44500.2	489127	0.513453	4603.39	527.814	2.85301	133.047	2324.57	367.998	68.7769	1910.82	325.989	2278.82	394.766	5808.86	26.1357	10.5789	61.8332	5
63	13544.4	35768.3	49312.7	0.949882	0.937487	0.618193	17209.4	216.346	8585.36	219.143	8624	213.669	179.779	182.051	177.598	244.944	0.155759	0.0256916	193.695	0.940119	0.949147	0.931601	0.0490473	0.0604312	51.7049	6.5357	5.72375	8485.86	88.9563	0.869745	45678.2	488127	0.510996	4560.29	515.665	2.84562	141.808	2201.54	272.373	46.2756	2086.38	327.581	2358.75	373.857	5785.31	25.3686	9.79277	63.3064	5
630	14124.3	35275.3	49399.7	0.839843	0.91043	0.572431	16048.5	207.005	7866.89	207.682	8181.57	206.413	167.991	168.564	167.49	237.704	0.179048	0.0616561	191.565	0.904577	0.904684	0.904306	0.0420676	0.0453408	63.6711	5.75697	5.61198	9285.25	97.675	0.845452	41635.1	486694	0.514599	4510.55	520.064	2.82605	148.46	2211.56	432.779	75.8401	1866.22	295.765	2298.99	371.605	5732.05	26.8421	10.3331	59.5937	5
631	12784.9	36384.7	49169.6	0.85404	0.930702	0.595368	16198.9	203.176	8148.71	204.501	8050.17	201.612	168.603	169.706	167.306	231.897	0.159205	0.0598885	192.49	0.87976	0.883591	0.875529	0.0407254	0.0470845	62.3863	6.54587	5.79861	8062.67	83.994	0.864788	41038.8	495608	0.514289	4534.93	511.09	2.81427	132.754	2246.82	472.643	84.9317	1815.47	293.405	2288.11	378.336	5754.58	26.9772	10.5528	59.824	5
632	14311.2	34456.9	48768.1	0.863134	0.932704	0.587164	16384.6	201.102	8565.81	202.903	7818.79	198.993	169.003	170.529	167.219	228.651	0.143922	0.0643961	192.414	0.868936	0.870227	0.867062	0.0488983	0.0408483	61.6642	6.99665	5.98711	7620.41	79.1322	0.885746	38842.4	498886	0.515441	4583.28	503.644	2.84268	147.953	2324.56	502.464	85.5373	1756.25	270.153	2258.72	355.691	5692.86	27.1227	11.0568	59.6121	5
633	14307.3	34288.2	48595.5	0.835654	0.917043	0.579386	15872.3	205.208	8161.7	207.329	7710.62	202.82	166.03	167.734	164.111	234.657	0.178018	0.0510918	192.288	0.891369	0.896273	0.886209	0.055572	0.0438986	63.2489	6.26441	5.66611	9220	96.6378	0.857606	40649.9	489261	0.51593	4517.06	509.633	2.83963	150.083	2284.57	481.434	84.3139	1751.05	275.235	2232.49	359.549	5729.2	27.211	10.7327	58.561	5
634	14224.1	38247.5	52471.6	0.872513	0.939056	0.597061	16338.3	205.16	7535	207.826	8803.27	202.95	170.399	172.589	168.593	232.053	0.153927	0.0609738	194.756	0.878494	0.885414	0.873459	0.0546813	0.045062	61.5065	7.02767	5.81603	7963.22	83.0334	0.878528	38784.5	509078	0.511489	4565.16	546.743	2.83841	148.04	2175.6	469.044	85.1437	1920.51	313.559	2389.56	398.703	5827.94	26.8911	10.0037	59.893	5
635	13289.2	35201.5	48490.8	0.895608	0.93395	0.610442	17084.8	209.234	8741.12	210.727	8343.69	207.727	175.921	177.179	174.658	237.221	0.144803	0.0490995	193.234	0.907123	0.909506	0.90514	0.0368605	0.0430221	57.8585	7.26818	5.95794	7835.75	80.8521	0.874972	42120.2	505115	0.512805	4556.47	499.501	2.81895	137.042	2274.03	362.282	61.3827	1920.16	301.076	2282.44	362.459	5802.16	25.8811	10.3479	62.5023	5
636	12876.8	33975.9	46852.7	0.916747	0.938487	0.626871	16922	208.934	8386.48	209.749	8535.48	207.862	174.8	175.493	173.894	236.697	0.148262	0.0491839	193.61	0.90408	0.906028	0.901465	0.0464635	0.0409247	56.4088	7.07221	5.87128	7544.67	78.1936	0.875843	41694.8	493418	0.513345	4500.2	483.938	2.83258	133.154	2264.22	369.527	62.8909	1866.45	287.892	2235.98	350.783	5669.47	25.7601	10.5381	61.7673	5
637	12876.7	36767.5	49644.3	0.902363	0.926229	0.61821	16426.6	207.619	8458.43	209.852	7968.2	205.204	170.926	172.716	168.989	235.93	0.158998	0.0531752	193.003	0.899285	0.90702	0.891522	0.052604	0.0389951	57.4749	6.62346	5.70388	8414.12	87.8009	0.870713	39377.5	498828	0.51476	4567.37	518	2.84003	134.546	2302.06	532.484	98.6458	1732.83	284.809	2265.31	383.455	5775.11	26.6561	10.9672	60.404	5
638	13712.4	35901.3	49613.7	0.812637	0.919187	0.541164	16498	209.869	8296.16	212.512	8201.81	207.48	171.857	173.989	169.929	240.228	0.1653	0.0624478	191.984	0.918622	0.926142	0.912598	0.0484927	0.053359	64.8662	6.26038	5.5646	8504.99	88.3014	0.86321	43609.2	486216	0.513445	4508.52	515.121	2.8036	142.263	2249.62	351.711	62.3505	1907.19	310.507	2258.9	372.857	5679.74	26.3842	10.482	61.0446	5
639	14310.5	38740.8	53051.3	0.906031	0.930442	0.623083	16919.6	208.561	8369.62	211.262	8549.98	205.665	174.863	177.151	172.42	236.225	0.149265	0.0643209	193.691	0.900899	0.905835	0.894856	0.0364696	0.0433809	57.8004	6.86448	5.93595	8082.4	83.8306	0.869074	39432.5	516864	0.514067	4618.16	551.092	2.82134	148.445	2319.76	496.769	94.2356	1801.63	308.411	2298.4	402.647	5903.42	26.3781	10.7017	62.1353	5
64	14943.7	40126	55069.7	0.865088	0.939014	0.571694	16537.6	202.978	8410.02	203.815	8127.58	202.208	171.496	172.242	170.806	230.774	0.140443	0.0336038	192.716	0.876198	0.875499	0.877647	0.0478835	0.0351213	60.8778	7.13723	5.81847	7645.55	79.5988	0.886261	36007	510498	0.517043	4652.64	572.286	2.84247	155.265	2450.2	629.486	129.033	1572.95	287.988	2202.44	417.021	5848.78	27.1663	11.7573	60.3808	5
640	11937.6	38149.5	50087.1	0.724576	0.9017	0.492281	15083.9	199.515	7221.23	202.796	7862.65	196.517	158.898	161.471	156.549	231.374	0.187348	0.0739367	190.463	0.872346	0.879938	0.865049	0.0608661	0.0546276	69.9506	5.47396	5.28249	9442.05	99.6517	0.848956	38287.5	483967	0.51517	4471.37	529.977	2.83519	126.121	2146.18	555.966	105.675	1769.22	298.182	2325.19	403.857	5735.02	28.1545	10.207	56.1145	5
641	13163.2	38216.7	51379.9	0.88678	0.93865	0.601255	16911.9	211.335	8131.01	212.731	8780.85	210.047	176.156	177.305	175.097	242.507	0.151363	0.0473767	190.949	0.929587	0.930822	0.927789	0.0437962	0.0383398	59.2858	6.76604	5.75911	7752.95	80.9738	0.873413	42976.5	487579	0.5125	4495.76	535.503	2.81906	137.152	2205.11	318.913	60.0628	1971.74	338.288	2290.66	398.35	5671.31	25.5464	10.239	62.5444	5
642	13483.2	35955.2	49438.4	0.875166	0.933017	0.575725	16931.9	208.924	7877.93	210.199	9054.01	208.104	175.353	176.394	174.683	238.576	0.153065	0.0650236	192.138	0.91093	0.911304	0.911636	0.0420002	0.046829	58.4186	7.03471	5.99833	7716.37	80.1247	0.878448	41306.2	498683	0.514716	4559.56	510.648	2.83316	139.606	2337.22	402.135	72.648	1820.2	298.394	2222.33	371.042	5728.57	26.0893	10.8806	61.8246	5
643	13793.8	37128.7	50922.5	0.880094	0.930425	0.589601	17186.4	214.5	8671.22	216.416	8515.2	212.653	179.448	181.071	177.887	244.167	0.150274	0.0358507	192.188	0.938846	0.94338	0.93434	0.0531236	0.0405649	58.4076	6.8344	5.81922	8336.09	87.1788	0.881668	44337.3	494013	0.513253	4613.18	531.356	2.8559	144.023	2348.02	298.276	54.8503	1966.88	332.482	2265.16	387.332	5828.52	25.7164	10.4442	62.8839	5
644	13266.9	37348.4	50615.4	0.916092	0.940168	0.640379	16516.9	210.791	8450.09	212.885	8066.86	208.742	173.195	174.932	171.482	238.319	0.161897	0.0490696	194.146	0.911718	0.922102	0.901495	0.0533372	0.0464349	56.9857	6.75534	5.79412	8610.01	90.3774	0.867587	43351	488421	0.514289	4561.99	532.103	2.83316	139.043	2343.81	349.29	65.4004	1868.89	327.659	2218.18	393.06	5785.53	26.4081	10.6244	61.0788	5
645	13821.2	41076.1	54897.3	0.907569	0.942035	0.617525	16521.7	208.76	8673.86	210.557	7847.82	206.875	173.068	174.519	171.545	237.16	0.154538	0.0459943	192.739	0.905466	0.909209	0.90105	0.059999	0.0453529	56.0952	6.65893	5.89883	8484.28	89.233	0.881087	43505	491777	0.513108	4622.01	574.293	2.86223	144.897	2276.27	375.917	73.9067	1969.82	355.49	2345.74	429.396	5819.64	26.6981	10.2351	60.571	5
646	12965.5	34960.2	47925.7	0.888527	0.928328	0.590884	17260	212.942	8802.4	215.691	8457.58	210.107	178.058	180.352	175.699	241.193	0.150683	0.0520977	193.201	0.925698	0.934449	0.916529	0.0409204	0.0465078	59.5926	6.93588	5.78633	8113.76	83.8606	0.867864	44905.9	495793	0.513	4530.12	494.655	2.8271	133.949	2304.69	274.033	48.3048	1951.4	312.402	2225.43	360.707	5813.2	25.4434	10.2141	63.0378	5
647	14026.7	33958.1	47984.8	0.917361	0.940949	0.621334	16754.6	208.591	8178.52	209.37	8576.09	207.995	174.522	175.174	174.023	236.347	0.149076	0.065623	193.626	0.901835	0.904084	0.899738	0.0511454	0.0629873	55.9702	7.02254	5.83153	7910.45	82.4211	0.883466	40724.5	503908	0.51386	4574.22	499.69	2.83943	146.064	2337.81	413.974	70.9282	1822.44	282.698	2236.41	353.627	5833.86	26.2429	10.6759	61.4486	5
648	13185.3	40922.2	54107.5	0.878261	0.923788	0.595984	16300.4	205.12	8084.88	205.429	8215.47	204.657	168.833	169.079	168.457	233.185	0.157918	0.0707265	192.946	0.886545	0.883444	0.889018	0.0518898	0.0426736	60.5949	6.55554	5.86549	8120.84	84.4423	0.864922	38521.5	501231	0.513527	4530.43	560.297	2.83754	136.939	2182.17	513.493	100.026	1834.77	323.332	2348.27	423.358	5747.51	26.8076	10.3245	59.634	5
649	14705.5	38133.5	52839	0.913286	0.932746	0.590986	16350.1	206.92	8469.43	208.51	7880.66	205.144	169.951	171.296	168.448	236.023	0.169111	0.0743967	192.251	0.89991	0.902087	0.896736	0.0426447	0.0515517	55.709	6.49764	5.77729	8421.61	87.6594	0.857288	40195.7	501548	0.513544	4517.08	549.344	2.82253	153.096	2193.6	483.2	89.4022	1840.28	306.846	2323.48	396.248	5798.41	26.603	10.1665	60.2227	5
65	13033.5	37395.9	50429.5	0.888008	0.943544	0.592066	17314.2	210.62	8632.3	211.802	8681.85	209.455	178.683	179.731	177.649	239.3	0.137087	0.052032	192.534	0.917285	0.920197	0.914883	0.0406439	0.0540288	57.747	7.49219	6.00931	7312.36	75.6172	0.886353	41498.7	504681	0.512496	4572.47	519.782	2.82092	134.306	2293.42	350.808	63.9782	1928.25	321.497	2279.06	385.476	5783.86	25.6416	10.4978	63.3232	5
650	12626.2	38298.2	50924.4	0.757935	0.904916	0.523726	15285.1	195.47	7814.65	198.526	7470.46	192.492	158.138	160.584	155.746	225.448	0.170085	0.0588625	190.936	0.847396	0.856581	0.838875	0.0470593	0.0415533	68.0724	5.84343	5.44448	8940.57	92.5529	0.846286	35577.4	505297	0.514591	4499.12	526.613	2.79409	130.62	2127.64	644.731	116.269	1726.75	279.723	2371.48	395.992	5796.22	28.5305	10.2614	56.5512	5
651	13298.8	39349.9	52648.8	0.811666	0.912925	0.552328	16533.6	210.003	8013.45	212.561	8520.15	207.903	171.289	173.379	169.584	241.521	0.170129	0.0508141	190.756	0.923428	0.927092	0.920648	0.0430673	0.040887	63.0501	5.93486	5.6605	8798.92	91.3594	0.855585	45411.4	478284	0.516046	4468.19	545.412	2.80929	137.793	2347.89	294.963	61.5358	1825.33	346.084	2120.29	407.619	5668.84	26.1211	10.8452	60.9751	5
652	13701.8	38051.7	51753.6	0.837418	0.914827	0.564276	16040	207.081	8237.91	208.032	7802.13	206.112	167.657	168.453	166.84	236.105	0.175722	0.0458064	192.968	0.899274	0.901565	0.896322	0.0505891	0.0603803	64.2639	5.82301	5.55775	8814.45	92.4898	0.851165	42193.7	477566	0.517048	4498.46	541.04	2.83301	143.429	2372.53	437.108	89.7157	1688.82	307.895	2125.92	397.611	5657.9	26.7915	11.2022	59.3448	5
653	13736	37947.9	51683.9	0.917159	0.927605	0.607117	17295.1	219.459	8678.39	222.146	8616.68	216.759	179.932	182.128	177.731	248.59	0.163228	0.060999	193.307	0.95948	0.969815	0.949463	0.0516409	0.0514331	56.4833	6.67736	5.77457	9113.79	95.377	0.866445	50488.1	486460	0.511518	4585.76	539.469	2.8366	143.551	2298.87	158.251	29.5588	2128.64	366.359	2286.89	395.918	5924.19	25.4636	9.7113	63.6414	5
654	13603.4	36573.2	50176.6	0.884239	0.932125	0.613574	16136.8	206.155	8381.51	206.517	7755.3	205.948	169.029	169.353	168.839	234.133	0.16619	0.069376	192.973	0.891874	0.887942	0.896334	0.0555737	0.0602426	60.2069	6.4208	5.76832	8476.17	88.9154	0.872242	40287.1	498469	0.514287	4557.51	525.266	2.84004	142.577	2277.58	445.638	81.6843	1834.29	301.005	2279.93	382.689	5808.85	27.0235	10.5304	59.4802	5
655	14485.7	36993.1	51478.8	0.894125	0.933448	0.592338	16289	202.439	8244.14	204.401	8044.89	200.435	169.398	171.044	167.714	231.174	0.157814	0.0580737	192.065	0.878625	0.884481	0.872312	0.0419315	0.0438259	58.3828	6.92132	5.85921	7932.53	82.7219	0.878681	37600.7	516652	0.513099	4584.62	534.335	2.83026	150.735	2227.57	526.905	93.4036	1830.14	290.196	2357.05	383.599	5913.28	27.1322	10.2456	59.8213	5
656	14117.7	35669.2	49786.9	0.867563	0.931287	0.568544	15843.1	198.644	7891.88	199.659	7951.19	197.854	164.929	165.771	164.262	228.723	0.155532	0.0515725	190.949	0.86355	0.861415	0.866558	0.0494677	0.044456	61.1164	6.73493	5.67713	8141.54	84.9484	0.87299	34478.3	505862	0.518301	4589.32	519.1	2.82951	146.979	2375.96	726.439	132.301	1486.93	239.82	2213.37	372.121	5828.2	27.8906	11.6865	58.2791	5
657	12897.5	37649.9	50547.4	0.90767	0.923814	0.607205	17014.1	210.786	8464.09	212.22	8550.05	209.136	174.912	176.1	173.543	239.047	0.1537	0.0389396	193.213	0.915661	0.922386	0.907459	0.0404548	0.0436463	56.979	6.65248	5.92544	8055.03	83.0239	0.862993	42225	505024	0.513238	4551.4	520.701	2.81115	132.648	2276.32	376.979	69.382	1898.1	318.67	2275.07	388.052	5808.39	26.0481	10.3522	62.2447	5
658	13353.7	34447.8	47801.5	0.90914	0.929226	0.613643	16235.7	204.653	7937.52	205.971	8298.19	203.608	169.059	170.193	168.149	233.909	0.158955	0.0617537	192.382	0.888581	0.890956	0.88652	0.0510947	0.0440002	57.5705	6.24402	5.60044	8044.16	83.9827	0.870164	39746.8	488730	0.51489	4501.25	497.495	2.83352	139.015	2262.49	470.457	81.6457	1768.31	276.834	2238.76	358.48	5676.1	26.6963	10.7311	59.6796	5
659	13619.8	36343.8	49963.6	0.854739	0.933469	0.577109	16963.9	210.312	8496.53	212.402	8467.36	208.089	175.159	176.875	173.332	240.985	0.151718	0.0539467	190.916	0.923648	0.928087	0.918269	0.0502862	0.0608431	60.2022	6.87834	5.84334	8155.78	84.2489	0.87916	42409.2	502534	0.514993	4598.63	516.129	2.83445	140.555	2374.08	368.707	67.3839	1855.84	308.19	2224.55	375.574	5824.97	26.288	10.7322	61.7737	5
66	13991.1	35102.8	49093.9	0.856502	0.917786	0.574246	16293.4	204.197	8515.89	204.417	7777.53	203.894	168.713	168.914	168.445	233.119	0.162498	0.0597188	191.922	0.886863	0.882932	0.891293	0.045413	0.0460007	62.2402	6.36184	5.73126	8539.25	88.7888	0.866559	39030.8	501193	0.515246	4538.84	509.589	2.83829	145.487	2262.1	510.297	89.2428	1766.45	274.859	2276.75	364.102	5775.53	26.8564	10.6571	59.624	5
660	13132.7	34271.7	47404.4	0.879967	0.912304	0.616505	16926.7	211.438	8275.3	213.713	8651.39	209.519	174.059	175.949	172.464	240.904	0.162775	0.0592576	192.649	0.921475	0.925029	0.919122	0.0368551	0.0490361	58.3353	6.39046	5.88586	8717.65	89.8136	0.853161	45077	488305	0.514064	4489.24	488.91	2.80988	135.31	2292.58	288.035	50.7501	1908.63	302.851	2196.66	353.601	5717.06	25.7722	10.4275	62.0285	5
661	13300.6	35211.2	48511.8	0.91482	0.92351	0.600009	16473.6	206.611	7835.41	207.891	8638.2	205.39	171.524	172.601	170.501	235.008	0.152788	0.0381541	193.258	0.892933	0.893379	0.892045	0.05679	0.0472647	57.8118	6.67544	5.87586	8872.46	92.7117	0.872023	39789.5	502746	0.515325	4586.25	506.621	2.86171	138.731	2336.99	483.002	85.4211	1766.26	282.469	2249.26	367.89	5800.96	26.766	10.9013	60.0291	5
662	14088.5	37343.9	51432.4	0.934313	0.937771	0.619868	17411.8	220.344	9326.68	222.392	8085.09	218.043	182.245	183.922	180.355	249.011	0.160816	0.0713485	193.757	0.961016	0.967724	0.95366	0.0537109	0.0452571	54.8025	6.35396	5.629	8521.54	89.473	0.877159	48900.8	487861	0.51187	4603.42	539.287	2.84618	147.572	2297.35	214.009	39.4301	2092.07	352.284	2306.07	391.714	5910.98	25.2955	9.86501	64.0872	5
663	13546.3	37488.1	51034.4	0.927889	0.929511	0.622772	16148.8	203.276	8472.39	205.273	7676.4	201.172	167.998	169.685	166.225	230.271	0.163178	0.0679063	194.033	0.87501	0.877847	0.87251	0.0443466	0.0563133	54.6491	6.72219	5.75488	8320.81	86.9937	0.866644	40407.9	499768	0.516154	4581.48	532.377	2.83146	141.087	2331.24	541.073	101.868	1709.17	289.423	2250.24	391.291	5804.23	27.2895	10.9733	59.4099	5
664	13626.2	39966.5	53592.7	0.917895	0.948421	0.616106	16685.7	207.504	8570.67	208.592	8115.02	206.236	174.66	175.57	173.596	234.158	0.143025	0.0803478	194.095	0.892651	0.895002	0.889873	0.0565019	0.0441866	58.6777	7.03683	5.94811	7810.11	81.6981	0.890058	38364.6	515267	0.51339	4645.8	559.993	2.85519	142.313	2307.92	492.068	94.5786	1845.81	323.102	2337.88	417.68	5933.09	26.6783	10.48	61.0838	5
665	13786	38092.8	51878.8	0.862627	0.925119	0.601611	16252.1	202.318	8174.32	203.651	8077.8	200.911	168.499	169.585	167.352	230.61	0.16002	0.035168	192.411	0.876041	0.878211	0.873754	0.0346875	0.042542	61.1701	6.79124	5.9267	8339.08	86.9094	0.860863	40594.7	497937	0.515013	4565.8	539.023	2.82634	143.452	2270.73	484.589	90.2266	1810.48	305.344	2295.07	395.571	5741.18	27.1242	10.6714	59.7151	5
666	13368.1	37305.9	50674	0.883045	0.929989	0.564428	16584.5	212.88	8755.51	214.663	7828.97	210.827	174.078	175.564	172.373	240.739	0.169648	0.0615413	193.964	0.921863	0.92795	0.914306	0.054837	0.0442057	59.4331	6.3835	5.61008	8808.71	92.5891	0.865026	44877.6	481869	0.51288	4534.23	531.946	2.84157	140.249	2268.5	316.663	59.276	1949.07	332.421	2265.73	391.697	5759.44	26.1027	10.179	61.2214	5
667	12945.9	37764.2	50710.1	0.846908	0.936739	0.567721	16246.6	205.294	7996.67	205.004	8249.95	205.572	169.692	169.444	169.927	235.154	0.158382	0.0556764	191.434	0.894484	0.893739	0.894824	0.0468711	0.0514799	62.1278	6.73017	5.79577	7990.86	83.5063	0.872003	40551.6	486980	0.51472	4511.1	528.807	2.81788	135.018	2289.97	414.73	78.7233	1806.4	315.066	2221.13	393.789	5658	26.6354	10.8911	60.17	5
668	12616.1	37115.9	49732	0.864722	0.929017	0.568653	16155.7	200.93	8521.89	202.221	7633.79	199.644	167.694	168.773	166.617	228.811	0.156044	0.0633998	192.422	0.867643	0.868993	0.866701	0.0428547	0.0422126	60.6707	6.72354	5.85854	8137.34	84.3431	0.873058	38391.6	507763	0.517749	4623.49	515.912	2.82741	130.634	2432.64	598.985	113.684	1591.87	271.594	2190.85	385.278	5807.85	27.6503	11.6434	59.2087	5
669	12764.2	36514.5	49278.7	0.927241	0.946666	0.642003	16868.1	209.493	8252.78	211.256	8615.28	207.792	175.507	176.962	174.103	238.55	0.148197	0.0551797	192.34	0.911444	0.913084	0.909828	0.047127	0.0584791	54.1341	7.01212	5.8488	7683.03	80.0035	0.88225	41008.9	509318	0.513825	4593.22	512.996	2.83321	132.772	2324.11	410.99	74.7739	1858.12	305.45	2269.11	380.224	5909.5	26.2039	10.4821	61.9615	5
67	13594.2	34594.8	48189	0.888794	0.928106	0.60698	16635	208.262	7928.79	210.126	8706.17	206.622	173.44	175.003	172.056	238.047	0.159014	0.0389384	191.834	0.909846	0.913232	0.906993	0.0370193	0.0404392	59.2794	6.7161	5.87724	8129	84.8141	0.862352	41406.1	492066	0.515193	4525.2	500.053	2.82327	141.367	2305.78	404.045	71.0134	1815.38	287.673	2219.43	358.686	5711.04	26.2222	10.7421	61.3109	5
670	13177.1	33413.3	46590.4	0.870525	0.914946	0.58538	16708	211.478	8459.24	212.607	8248.79	210.385	172.88	173.792	172.006	242.219	0.167354	0.0674173	191.104	0.926896	0.928402	0.925086	0.0492459	0.0421612	59.6594	6.5238	5.90153	9106.52	94.6372	0.858911	46039.5	480627	0.515323	4508.08	484.222	2.82968	136.702	2332.38	259.847	45.1402	1915.85	302.38	2175.69	347.521	5707.83	26.0913	10.5087	61.1797	5
671	13324.8	37262	50586.8	0.812699	0.922227	0.561384	16443.8	205.348	8177.08	207.522	8266.68	203.159	170.459	172.263	168.637	235.768	0.15554	0.0663715	190.953	0.898075	0.903494	0.893057	0.0430264	0.038218	64.8652	6.46726	5.77156	8295.98	86.4093	0.866162	38981.3	500064	0.515392	4566.77	526.014	2.82929	138.678	2280.02	518.97	94.3531	1767.78	292.983	2286.75	387.336	5761.5	26.7372	10.8636	60.4595	5
672	12746.1	38136.5	50882.6	0.893082	0.93251	0.621548	17529.2	214.08	8748.77	215.081	8780.43	213.011	180.873	181.689	180	242.236	0.145546	0.048592	193.501	0.929561	0.931781	0.928157	0.0323626	0.0678872	59.0647	6.79811	5.90339	7690.55	79.6783	0.871706	43562.5	507725	0.512172	4591.08	524.957	2.81364	131.557	2297.68	325.848	61.4541	1967.55	331.946	2293.4	393.4	5884.48	25.3954	10.2243	64.3556	5
673	13826.3	35230.9	49057.2	0.906392	0.931536	0.607911	17363.5	218.889	8872.69	221.714	8490.81	215.902	181.766	184.111	179.289	247.45	0.159675	0.0638473	194.059	0.951704	0.957669	0.945036	0.0498658	0.0436619	54.1873	6.4851	5.65124	8790.21	92.3129	0.875611	49906.7	482605	0.512319	4613.19	515.636	2.85021	145.146	2369.02	192.366	34.9607	2051.81	335.53	2244.17	370.49	5889.21	25.3568	10.1394	63.9118	5
674	14492.4	38327.5	52819.9	0.908314	0.943662	0.592598	16365.8	203.357	8199.04	205.318	8166.8	201.581	170.591	172.241	169.093	229.186	0.146755	0.0481941	194.886	0.869787	0.871227	0.868913	0.0494525	0.0494778	57.175	6.85311	5.9078	7562.56	79.0513	0.883099	37290.3	508308	0.514517	4578.91	551.512	2.84284	151.289	2326.78	539.965	104.179	1712.16	296.043	2252.13	400.222	5856.17	26.8543	10.8528	60.0563	5
675	14547.7	38067.4	52615.2	0.86195	0.928988	0.557604	16638.9	206.825	8255.24	207.794	8383.63	205.949	173.279	174.111	172.521	235.751	0.152949	0.0476454	192.366	0.89792	0.89953	0.897105	0.0378769	0.0454322	60.4939	6.60066	5.74788	8123.92	84.895	0.870583	40781	503750	0.510866	4539.13	547.709	2.82213	151.613	2161.94	372.694	69.312	2004.5	326.785	2377.19	396.097	5831.73	26.2251	9.77612	61.4337	5
676	12611.2	38109	50720.2	0.909938	0.928428	0.627143	15591.6	202.979	7779.66	203.172	7811.98	202.569	163.996	164.161	163.662	229.902	0.174854	0.0689248	194.434	0.869457	0.864904	0.871778	0.0641651	0.0451887	59.1778	5.94665	5.61215	8850.75	93.5254	0.864388	37356.9	493521	0.515167	4569.06	535.123	2.85492	133.046	2240.24	598.569	111.914	1730.25	290.164	2328.82	402.078	5793.77	27.874	10.6198	57.5515	5
677	13002.8	34319.6	47322.4	0.916219	0.934637	0.597488	16541.1	204.882	8265.26	206.707	8275.84	203.197	171.463	172.994	170.047	233.433	0.15181	0.0360111	193.084	0.886703	0.89204	0.881942	0.0409794	0.0541241	56.0302	6.51308	5.59334	7540.75	78.251	0.876562	41321.6	495443	0.515371	4566.16	491.067	2.82087	134.924	2345.7	490.47	84.1261	1729.99	272.016	2220.46	356.142	5776.64	26.657	11.0185	60.8171	5
678	13453.3	37899.4	51352.8	0.841745	0.925411	0.573437	16441	205.212	8333.79	206.154	8107.18	204.35	169.984	170.747	169.283	235.496	0.16	0.0462961	191.453	0.896017	0.895207	0.897016	0.0412836	0.0443791	64.4308	6.40082	5.71156	8323.31	86.354	0.862603	39043.7	505163	0.516372	4570.29	531.564	2.82561	139.266	2321.4	547.394	103.095	1701.5	289.202	2248.89	392.298	5816.48	26.8666	10.9523	60.2884	5
679	13849.4	36168.3	50017.7	0.884483	0.939308	0.590452	16707.4	203.11	8834.81	203.874	7872.55	202.257	172.51	173.151	171.792	231.366	0.139292	0.0505072	191.785	0.882317	0.882391	0.882633	0.0390089	0.0437272	58.4267	7.28648	6.08079	7529.51	78.08	0.882834	38887.9	507916	0.513372	4609.19	518.928	2.83442	143.497	2255.01	498.409	86.4513	1855.77	288.98	2354.17	375.432	5745.97	26.6913	10.6355	61.0133	5
68	13310.1	38653.1	51963.2	0.878801	0.936239	0.604366	16441.1	211.519	8226.62	213.651	8214.51	209.637	172.771	174.511	171.235	241.193	0.171028	0.0672661	192.374	0.922493	0.928795	0.917129	0.0598122	0.0442718	59.9012	6.32519	5.69777	8529.96	89.8662	0.870267	42568	493005	0.512357	4531.61	544.667	2.85297	139.943	2159.78	377.502	69.8343	1994.32	334.889	2371.82	404.724	5802.52	26.2925	9.74487	60.5433	5
680	14106.3	36360	50466.3	0.873733	0.913537	0.577662	15685.7	200.713	7948.3	202.374	7737.41	198.923	164.039	165.392	162.599	229.967	0.168208	0.0533573	191.756	0.871404	0.874859	0.867892	0.0504722	0.0429231	60.4943	5.95003	5.62694	8618.98	90.2803	0.860424	39829.4	487330	0.518079	4537.97	527.704	2.82854	147.586	2358.53	538.82	100.096	1640.63	280.023	2179.45	380.119	5719.51	27.7055	11.3064	58.0067	5
681	12802.9	33974.4	46777.3	0.906434	0.936004	0.59598	17344.4	213.25	8722.1	215.104	8622.28	211.209	179.116	180.711	177.359	241.739	0.148924	0.0537376	193.039	0.928225	0.935852	0.919731	0.044655	0.0537147	55.8245	7.2087	5.94241	7562.25	78.1537	0.879664	43424.8	500211	0.512695	4560.58	482.39	2.82915	131.822	2285.9	326.043	54.6407	1948.64	295.928	2274.68	350.569	5758.76	25.5598	10.3876	63.1833	5
682	13611.1	39689.8	53300.9	0.822842	0.915434	0.55827	15739	205.674	7682.78	206.228	8056.26	205.28	165.23	165.706	164.869	237.515	0.183174	0.0461541	190.886	0.900506	0.897399	0.903145	0.0549548	0.0435567	65.8349	6.13729	5.58049	9261.57	97.3238	0.855932	39888.2	487589	0.517557	4546.46	558.219	2.82514	142.764	2297.83	576.121	114.383	1672.51	301.073	2248.63	415.456	5739.34	27.579	11.1023	58.4466	5
683	14762.6	41950.9	56713.5	0.877428	0.927817	0.598729	16184.7	201.446	7949.21	202.788	8235.51	200.149	167.834	168.914	166.79	231.173	0.154538	0.0591341	191.655	0.875321	0.874285	0.875668	0.048067	0.0437237	60.597	6.63827	5.68549	8101.77	84.3735	0.876507	40368.3	496328	0.515346	4567.76	588.935	2.83715	153.234	2292.42	487.448	99.7613	1787.89	335.939	2275.34	435.701	5759.42	27.2582	10.7282	59.2383	5
684	13262.3	38183.3	51445.6	0.89263	0.926047	0.583124	16660.1	212.498	8227.01	214.64	8433.11	210.476	173.794	175.577	172.106	241.273	0.166115	0.0698079	193.637	0.922654	0.922947	0.922277	0.0583421	0.0590441	57.962	6.59823	5.71254	9021.99	94.8046	0.870268	43363.8	503337	0.511474	4604.22	540.945	2.8564	139.14	2203.87	363.683	66.1679	2036.66	335.637	2400.35	401.805	5922.26	26.4487	9.6915	61.1075	5
685	13110.3	34979.8	48090.1	0.885559	0.919369	0.598311	15710.7	202.13	7449.28	203.664	8261.39	200.682	164.352	165.651	163.131	231.576	0.172339	0.058274	192.07	0.878321	0.878938	0.877046	0.0452755	0.0569863	59.6139	6.15332	5.67405	8987.44	94.5238	0.854477	41764.3	474863	0.517214	4524.91	504.084	2.82623	137.711	2335.96	462.887	83.8205	1726.07	282.553	2188.95	366.373	5644.21	27.4995	11.126	58.3357	5
686	13330	33751.6	47081.5	0.886333	0.934431	0.61011	16837	212.251	8226	213.887	8611.04	210.861	175.907	177.274	174.739	241.432	0.157668	0.0559626	192.486	0.927998	0.931335	0.92559	0.0431319	0.0359171	58.3324	6.64343	5.91112	8004.76	83.7257	0.875277	43215.8	481659	0.514595	4527.3	492.189	2.82183	139.437	2355.58	338.871	59.9635	1832.85	292.789	2171.72	352.752	5647.34	25.7262	11.0837	62.4124	5
687	14090	33426.3	47516.3	0.906919	0.945563	0.600718	16693.4	212.397	8375.06	214.745	8318.3	210.207	174.426	176.379	172.611	242.101	0.161108	0.0577459	192.245	0.928312	0.936674	0.92057	0.0577263	0.0479821	55.6836	6.99749	5.82208	8390.49	88.0828	0.876538	44889.6	489822	0.514945	4563.08	496.282	2.8376	147.452	2397.39	298.301	51.8448	1867.39	296.985	2165.69	348.83	5845.34	26.2123	10.6461	61.4852	5
688	13359.6	33933.9	47293.6	0.917542	0.934881	0.635921	16376.4	205.22	8479.56	206.755	7896.82	203.63	170.723	172.026	169.386	232.411	0.15689	0.0591412	193.78	0.88446	0.887238	0.882003	0.047803	0.0486566	58.6162	6.39821	5.77323	8409.81	87.5959	0.872352	41982.6	487844	0.51652	4590.3	493.845	2.83455	139.228	2394.3	457.114	79.7497	1738.89	274.868	2196	354.617	5742.96	26.9378	11.1575	60.1832	5
689	14284.7	31916.9	46201.7	0.859046	0.927597	0.589552	16905.9	211.49	8182.31	212.694	8723.55	210.4	175.201	176.209	174.286	240.998	0.158134	0.0519324	192.574	0.921846	0.924866	0.919502	0.0462682	0.0444334	62.0512	6.19691	5.63199	7887.37	81.7493	0.875868	44597.8	488654	0.513698	4521.13	478.836	2.81524	147.933	2312.14	281.389	46.3284	1927.59	284.575	2208.98	330.903	5758.21	25.8838	10.4281	62.1682	5
69	13273.6	38559	51832.7	0.871243	0.920491	0.621958	16828	211.084	8838.75	212.978	7989.22	208.979	174.727	176.322	172.966	240.099	0.15784	0.0749535	192.646	0.919961	0.92898	0.910106	0.0547799	0.0434919	60.8974	6.60774	5.67074	8393.31	87.2004	0.874127	43989.8	490374	0.51312	4511.7	538.273	2.84401	137.931	2258.83	328.343	63.5959	1924.52	336.746	2252.87	400.342	5751.06	25.8711	10.2206	61.4233	5
690	12370.2	36605.8	48976.1	0.845139	0.92219	0.565759	16532.3	210.889	8519.11	213.314	8013.14	208.346	172	173.968	169.945	242.608	0.168724	0.0705361	190.152	0.92952	0.933057	0.925034	0.0498483	0.0494287	61.8067	6.21967	5.64889	8780.33	91.558	0.861773	44349.4	489518	0.51673	4530.69	510.628	2.82707	128.995	2367.69	350.478	67.7467	1812.52	313.887	2163	381.633	5804.06	26.3126	10.7885	60.9721	5
691	13117	38344.1	51461.1	0.893736	0.94108	0.600764	16957.8	211.979	8951.1	213.863	8006.73	209.929	176.028	177.581	174.338	238.973	0.150229	0.0356738	193.856	0.91669	0.916824	0.917034	0.048643	0.0459064	57.8359	6.82227	5.75815	7718.51	80.4192	0.880198	42107.8	507419	0.510254	4576.83	535.26	2.82547	136.318	2169.13	338.613	61.2543	2069.09	337.687	2407.7	398.942	5889.71	25.9814	9.66701	62.4542	5
692	12408.5	38964.8	51373.4	0.914573	0.93962	0.636308	16948.5	211.17	8841.86	213.874	8106.69	208.309	175.403	177.676	172.995	238.215	0.145857	0.0554118	193.869	0.913554	0.91963	0.907571	0.0564856	0.0398811	54.9041	7.14924	5.98812	7931.06	82.1059	0.880293	41912.7	499955	0.51315	4557.95	530.061	2.83046	128.129	2304.79	372.28	71.623	1880.88	330.309	2253.16	401.932	5717.18	26.0714	10.7029	61.8897	5
693	12252.6	36970.6	49223.2	0.880546	0.934334	0.610471	16098.6	202.91	8531.49	204.452	7567.06	201.266	169.117	170.405	167.743	231.156	0.159912	0.0434018	192.384	0.879392	0.883583	0.874666	0.0470642	0.0455517	60.1906	6.56806	5.84426	8217.5	86.1787	0.876362	37741.6	500780	0.516354	4580.69	516.149	2.84093	128.39	2361.78	538.221	100.518	1680.7	287.241	2218.92	387.759	5821	27.1615	11.1288	59.4112	5
694	13868.3	34626	48494.3	0.923519	0.927229	0.607484	16612.6	204.406	8361.4	205.855	8251.24	202.861	170.537	171.758	169.233	232.553	0.146861	0.0374753	192.604	0.88625	0.886537	0.885366	0.0378145	0.0446711	55.8039	6.83592	5.8633	7843.92	80.8162	0.869616	40685.9	506381	0.513876	4566.67	499.005	2.80287	142.691	2242.12	463.458	76.7871	1861.09	279.526	2324.55	356.314	5777.16	26.7682	10.504	60.9853	5
695	13758.7	41323.3	55082	0.922822	0.923176	0.624191	15987.6	199.26	7768.79	200.476	8218.79	198.056	164.982	165.962	164.017	227.835	0.154679	0.0610103	192.181	0.860252	0.862196	0.857868	0.0460157	0.0537091	54.2831	6.72908	5.8064	8092.43	84.1347	0.868004	38545.8	503869	0.51609	4587.52	573.148	2.83119	142.858	2308.85	551.501	113.001	1727.17	317.289	2278.67	430.289	5786.42	27.7762	10.8758	58.4723	5
696	13253	36505.9	49758.9	0.881524	0.923093	0.58949	16660.4	210.363	8437.5	212.862	8222.93	207.801	173.274	175.346	171.157	239.049	0.162933	0.0622915	193.103	0.912399	0.915197	0.908936	0.0502163	0.0472309	58.8793	6.62771	5.77389	8615.09	89.7748	0.866197	43189.7	499722	0.512608	4545.65	516.877	2.83495	137.849	2228.45	348.906	62.5648	1968.29	316.462	2317.2	379.027	5850.41	26.2779	9.98961	61.1209	5
697	12574.5	34422.8	46997.3	0.89147	0.935387	0.581753	16444.1	205.687	8376.18	209.024	8067.88	202.359	171.71	174.488	168.941	235.281	0.158098	0.0526453	191.749	0.89605	0.904507	0.888273	0.0462824	0.0486812	58.5231	6.55994	5.73515	8341.65	87.1815	0.876305	42911.4	482212	0.51399	4533.39	490.639	2.84154	131.134	2264.58	393.87	68.5871	1874.94	290.918	2268.81	359.505	5714.35	26.448	10.4688	60.4187	5
698	12905.6	38181.1	51086.6	0.787514	0.913787	0.540447	15820.4	198.714	8013.38	199.969	7807.01	197.354	164.806	165.853	163.661	228.614	0.163951	0.0456884	191.031	0.864979	0.866678	0.861475	0.038761	0.0452827	67.1817	5.96862	5.59667	8367.39	86.7892	0.862713	38252.5	504347	0.517471	4576.56	529.88	2.81144	133.81	2337.84	603.381	114.677	1635.34	281.394	2238.72	396.07	5820.86	27.9437	11.197	58.3831	5
699	13056.5	36326.7	49383.2	0.902584	0.944739	0.608849	16780.7	205.657	7882.73	206.673	8897.94	204.717	174.016	174.888	173.207	234.097	0.140353	0.0353153	193	0.890692	0.888435	0.893172	0.0407301	0.0499782	58.9435	7.4563	6.04287	7438.7	77.2674	0.884065	37379.3	524545	0.513618	4636.74	513.846	2.82636	135.62	2292.48	541.983	93.9217	1802.28	284.304	2344.26	378.226	5964.99	26.6512	10.5808	61.6275	5
7	13157.8	39006.9	52164.7	0.902014	0.943537	0.600736	16609.6	208.679	7996.25	211.425	8613.36	206.12	173.406	175.674	171.286	237.185	0.156118	0.0661587	193.224	0.904245	0.906007	0.902537	0.0482414	0.0413677	57.6521	6.62801	5.82735	8170.51	85.7795	0.87556	41865.3	489360	0.514955	4558.81	546.409	2.84827	137.945	2340.05	372.896	73.795	1845.86	334.668	2218.76	408.463	5768.44	26.2193	10.6856	61.1215	5
70	13647.9	38022.4	51670.4	0.814704	0.913541	0.570582	16101.1	203.31	7941.93	204.858	8159.13	201.958	166.568	167.817	165.467	234.799	0.166461	0.0630152	190.317	0.891289	0.894821	0.888645	0.0451145	0.0600611	66.0716	6.59603	5.77148	8802.61	91.4038	0.854147	38217.5	511366	0.517909	4555.64	534.777	2.82514	141.521	2314.97	604.492	115.613	1636.18	277.643	2240.67	393.257	5876.9	27.3533	10.899	59.076	5
700	12242.8	36597	48839.8	0.850056	0.931443	0.59871	16821.1	204.99	8807.54	207.374	8013.58	202.347	173.285	175.298	171.053	234.578	0.146845	0.0476338	190.85	0.897401	0.900737	0.893224	0.0313563	0.0339491	62.3152	7.07822	6.07334	7818.11	80.6191	0.870937	36872.7	520381	0.515788	4598.39	503.254	2.81223	126.205	2308.39	608.816	107.038	1681.19	270.011	2290	377.049	5879.02	26.5754	11.0821	61.5956	5
701	13769.9	34244.7	48014.6	0.779939	0.925922	0.519363	16128.1	202.207	8202.35	202.901	7925.72	201.652	167.22	167.834	166.71	232.101	0.156149	0.0613534	191.388	0.879889	0.880933	0.879856	0.0546853	0.0461748	67.7869	6.79881	5.79591	8233.05	85.5959	0.875592	36976.3	505689	0.517152	4569.05	498.126	2.8354	142.868	2333.55	603.051	101.65	1632.44	253.609	2235.49	355.258	5796.31	27.3897	11.2253	59.0043	5
702	12583.6	35900.8	48484.5	0.851763	0.926353	0.559006	16226.3	205.401	8060.23	206.734	8166.11	204.085	169.32	170.418	168.236	233.666	0.165877	0.0354682	192.783	0.888746	0.888298	0.889201	0.044409	0.0471833	61.2696	6.73059	5.84432	8228.8	85.9786	0.863731	39406.4	493133	0.515202	4554.74	504.002	2.82419	131.119	2296.59	486.431	86.2928	1771.72	286.59	2258.15	372.882	5708.45	27.0172	10.9216	59.8315	5
703	13409	38516.6	51925.6	0.90951	0.929902	0.624775	16948.1	207.701	9042.94	209.161	7905.21	205.899	174.967	176.24	173.406	235.079	0.145741	0.0354229	193.078	0.899992	0.902601	0.895996	0.0378019	0.0282681	57.7648	7.32156	6.04106	7941.58	81.9894	0.869419	42912.2	499836	0.512634	4574.56	534.696	2.82244	138.196	2230.18	374.895	68.4065	1969.48	328.094	2344.38	396.5	5788.17	26.2143	10.1424	61.9152	5
704	13545.5	32647	46192.4	0.91578	0.944144	0.611898	16990	211.53	8415.74	213.656	8574.22	209.742	175.565	177.342	174.072	238.822	0.153543	0.0310779	194.056	0.915391	0.925025	0.908075	0.0426424	0.0515842	55.779	6.90533	5.99045	7717.68	79.862	0.869127	42420	500806	0.51127	4532.69	477.189	2.82139	140.124	2198.56	333.298	52.4564	2000.83	284.609	2334.13	337.065	5760.86	25.7961	9.98237	62.3337	5
705	13927.1	35390.3	49317.5	0.83223	0.912844	0.549313	16200.5	208.275	7987.52	209.561	8213.03	206.899	168.377	169.463	167.206	237.963	0.174169	0.0563209	192.128	0.906992	0.911138	0.901752	0.0592934	0.0545455	63.7558	6.32737	5.71049	9049.7	93.9585	0.861036	42426.7	491338	0.514742	4528.95	511.667	2.82759	144.46	2272.49	403.784	71.2278	1852.67	295.978	2256.46	367.206	5698.26	27.0336	10.613	59.382	5
706	12071.6	35019.6	47091.2	0.836967	0.920189	0.54043	16315.3	205.845	8461.53	207.413	7853.73	204.209	170.103	171.401	168.75	235.016	0.163542	0.0359307	192.18	0.896164	0.899019	0.893784	0.0498387	0.0494662	64.5716	6.53712	5.74769	8593.38	89.6036	0.866731	39517.9	499421	0.516395	4563.23	490.344	2.84197	125.728	2342.75	519.697	91.8738	1700.78	272.742	2220.48	364.616	5774.64	26.8757	11.0657	59.8018	5
707	13425.5	39625.6	53051	0.881781	0.922499	0.566108	15970	197.817	8115.4	199.411	7854.57	196.246	164.904	166.218	163.623	225.345	0.156333	0.0550789	192.775	0.851074	0.854325	0.848369	0.0360224	0.031731	59.9309	6.57207	5.95861	8236.38	85.1431	0.864497	36221.8	519506	0.515347	4618.51	548.272	2.81248	138.58	2278.33	653.687	123.924	1686.5	285.769	2340.19	409.693	5871.1	28.0516	10.9113	58.6285	5
708	14211.5	38722.8	52934.3	0.768529	0.917274	0.539015	16676.6	212.378	8175.09	213.624	8501.5	211.141	174.299	175.329	173.274	243.213	0.171366	0.0636922	192.106	0.929145	0.932142	0.926298	0.0356043	0.0460831	69.8656	6.14631	5.60737	8961.91	93.5961	0.854746	46145.2	484663	0.515549	4547.91	552.303	2.79553	148.36	2388.48	308.651	63.1607	1850.78	340.782	2159.43	403.943	5785.81	26.1861	10.8981	62.2096	5
709	12740.8	36722.1	49463	0.93652	0.944119	0.635202	17040.6	208.521	8523	210.024	8517.58	207.21	176.653	177.939	175.529	235.672	0.147563	0.0468539	194.117	0.899166	0.900767	0.897792	0.0331171	0.0445315	53.4253	7.15671	5.82518	7425.54	76.8408	0.877307	39470.2	510910	0.512754	4585.8	511.688	2.81378	131.751	2263.96	498.653	87.6904	1823.19	292.246	2321.85	379.937	5815.54	26.0638	10.6599	62.6053	5
71	12910.2	36554.2	49464.4	0.856699	0.928723	0.572381	15997.8	204.829	8340.4	206.295	7657.36	203.313	167.142	168.353	165.884	233.201	0.162106	0.0490119	192.384	0.887463	0.895513	0.879678	0.0555618	0.0445188	61.9907	6.24868	5.74163	8690.17	91.3346	0.864312	40761.6	493517	0.512744	4529.37	519.028	2.83575	135.465	2212.23	376.349	67.5398	1940.79	316.023	2317.14	383.563	5822.24	27.0358	10.0204	59.1639	5
710	14145.9	42890	57035.9	0.897897	0.938593	0.625238	16579.7	204.704	8106.68	207.508	8473.05	201.991	172.35	174.705	170.065	231.995	0.146152	0.0360568	193.733	0.882785	0.887758	0.877997	0.0501766	0.0508558	59.3662	7.0594	5.85628	7596.99	78.964	0.885413	38927.1	507742	0.513731	4548.8	590.349	2.84314	146.787	2296.06	455.5	96.8525	1797.24	346.71	2252.74	443.562	5832.33	26.5117	10.5398	60.45	5
711	13858.8	36444	50302.8	0.859373	0.932783	0.592135	17164.8	208.479	8592.5	209.498	8572.33	207.643	176.108	176.951	175.416	237.129	0.140463	0.0418063	192.672	0.906227	0.905832	0.90604	0.0440387	0.0518733	64.8702	7.0866	5.82559	7750.71	79.7491	0.883416	39715.6	524990	0.513867	4619.6	517.371	2.83385	142.532	2319.42	472.897	83.0252	1827.28	291.814	2300.17	374.839	5955.2	26.2008	10.5072	62.2782	5
712	11986.9	30489.3	42476.2	0.882492	0.937902	0.56428	16487.6	211.107	7930.01	212.355	8557.58	210.148	173.527	174.589	172.711	241.827	0.161445	0.0762159	191.479	0.925648	0.926172	0.926037	0.0622531	0.0399422	57.5535	6.35633	5.66255	8354.35	88.1789	0.87757	42391.9	492835	0.516026	4603	447.527	2.8575	126.384	2422.75	410.227	65.19	1770.01	255.953	2180.24	321.143	5851.06	26.5613	10.9961	60.7422	5
713	13773	33816.1	47589.1	0.887143	0.921011	0.609354	17187.3	216.17	8877.21	218.962	8310.1	213.012	177.929	180.245	175.312	247.129	0.16187	0.0696669	191.59	0.95086	0.957669	0.942559	0.0454918	0.0538798	56.8605	6.42572	5.70596	8526.91	88.6004	0.864365	48449.5	476348	0.515037	4505.22	493.937	2.82474	143.092	2371.61	234.676	41.8336	1898.93	309.011	2133.61	350.845	5692.53	25.2697	10.7054	63.1871	5
714	14108.4	36162.6	50271	0.956735	0.937236	0.639599	17011.9	213.407	8655.82	214.881	8356.13	211.552	178.383	179.623	176.822	240.624	0.155314	0.0654831	194.075	0.923708	0.928072	0.917134	0.0515255	0.0540217	45.72	6.9235	5.91405	8474.06	88.8684	0.880141	44493.4	500054	0.510814	4600.42	528.214	2.85886	147.828	2225.83	265.948	46.449	2108.64	333.936	2374.59	380.385	5954.24	25.8676	9.55772	62.2904	5
715	13271.8	36219.5	49491.3	0.860622	0.930696	0.567937	16587.3	205.418	8148.43	207.033	8438.87	204.312	172.232	173.598	171.292	234.966	0.15576	0.0662888	191.875	0.892991	0.898003	0.889857	0.0374148	0.0418447	60.96	6.66944	5.8682	8081.74	84.0208	0.873441	39116.9	499408	0.51569	4558.82	513.726	2.82635	137.833	2321.97	518.8	93.6205	1718.04	282.273	2236.84	375.893	5737.45	26.5191	11.1239	60.9187	5
716	14917.2	34827.2	49744.4	0.881092	0.941484	0.586133	17115.4	212.712	8398.92	214.46	8716.51	211.299	178.306	179.769	177.121	241.794	0.150747	0.0483719	192.768	0.926509	0.930149	0.92517	0.0450086	0.0482182	57.5802	6.97221	5.8804	8265.57	86.3098	0.876285	44515.9	495015	0.512743	4595.4	519.005	2.83997	155.645	2325.14	273.919	47.1376	1996.34	316.222	2270.26	363.36	5840.04	25.7865	10.2493	62.8498	5
717	12838.6	37060.3	49898.9	0.887671	0.926303	0.596441	16763.5	207.354	8673.15	210.612	8090.4	204.002	172.667	175.33	169.934	235.764	0.156399	0.0615124	192.711	0.900179	0.912548	0.886667	0.0391079	0.0396856	59.8168	6.39046	5.73686	8252.75	85.4493	0.866378	40987.9	505793	0.512903	4546.03	516.047	2.82453	132.699	2218.42	405.189	73.2378	1922.43	310.109	2327.62	383.347	5811.25	26.3099	10.1	61.278	5
718	14487.4	38391.7	52879.1	0.894734	0.921327	0.621152	16209.1	209.261	8714.96	211.205	7494.1	207.143	170.374	171.943	168.679	236.713	0.172964	0.0671236	194.045	0.902724	0.908404	0.896208	0.0612645	0.0537532	58.7404	6.33892	5.54886	9202.45	97.1796	0.866476	42701.9	489814	0.513046	4540.12	557.62	2.86673	152.978	2244.77	394.19	75.5013	1901.16	329.141	2295.35	404.642	5833.1	26.6054	10.0654	59.6068	5
719	12526.5	40588	53114.5	0.829176	0.932779	0.559669	16108.4	201.003	8345.01	201.876	7763.43	200.066	167.705	168.436	166.923	228.654	0.156277	0.0532219	193.077	0.865404	0.865154	0.866341	0.0444535	0.0580523	65.3851	6.64462	5.71867	8018.44	83.6799	0.877193	36224.1	510355	0.514334	4600.89	552.731	2.83315	130.507	2234.49	638.713	123.323	1727.68	298.901	2366.4	422.224	5863.79	27.4358	10.6592	59.2537	5
72	13461.1	42249.5	55710.6	0.87281	0.941276	0.574294	16279	201.986	8397.34	201.84	7881.62	202.176	168.438	168.312	168.601	229.308	0.150631	0.0567518	192.932	0.872232	0.871415	0.873141	0.0452895	0.0510375	60.6073	6.89345	5.90787	7867.8	81.811	0.875531	39193.6	510827	0.514349	4602.33	577.91	2.83425	139.829	2282.53	534.76	109.395	1785.04	328.687	2319.8	438.081	5853.9	27.2626	10.5737	59.6234	5
720	13576.4	39129.9	52706.3	0.925751	0.933305	0.612385	16744.2	206.537	8257.29	208.509	8486.91	204.819	173.742	175.386	172.31	234.082	0.14282	0.0694615	193.746	0.891461	0.894346	0.889577	0.0496849	0.046061	54.7611	6.92818	5.87482	7952.42	83.0698	0.883973	41659.8	504499	0.512819	4624.26	548.934	2.86006	141.524	2266.96	442.223	82.382	1915.09	325.028	2357.31	407.41	5865.15	26.5272	10.3076	61.0259	5
721	14038.6	36304.8	50343.4	0.914644	0.949343	0.619245	16868.5	211.215	9126.97	211.976	7741.53	210.412	175.808	176.428	175.159	239.974	0.151985	0.0649323	192.276	0.920595	0.919816	0.922472	0.0513176	0.0471672	55.9037	6.96519	5.86314	8118.26	84.6782	0.878406	42506.5	504865	0.513202	4572.48	523.406	2.83444	146.195	2283.28	360.195	65.4097	1929.01	311.801	2289.21	377.211	5884.05	26.0365	10.2482	62.0137	5
722	13855.2	35329.9	49185.1	0.903985	0.927487	0.623845	16978.2	212.732	8832.08	214.494	8146.15	210.926	175.88	177.343	174.384	241.323	0.158085	0.0499136	192.893	0.925631	0.932728	0.918437	0.0508715	0.0435421	57.3225	6.80067	5.88822	8443.98	87.5486	0.872955	44406	490262	0.513881	4539.52	509.762	2.83356	143.678	2317.09	315.311	55.251	1907.12	310.833	2222.43	366.084	5697.57	25.8428	10.6612	62.081	5
723	13201.2	35952.1	49153.3	0.886897	0.929575	0.603666	16731.1	206.123	8585.02	208.356	8146.06	203.848	173.198	175.06	171.295	234.09	0.153632	0.0470664	192.543	0.892866	0.896739	0.888789	0.03175	0.0463873	59.956	6.6933	5.99257	7891.82	81.635	0.864937	40344.1	507793	0.515783	4594.28	507.429	2.81489	136.405	2345.02	503.427	90.0913	1745.83	280.933	2249.26	371.024	5813.07	26.6055	11.0147	61.4325	5
724	12469.5	40381.4	52850.9	0.896099	0.928132	0.608151	15899.2	203.15	7726.77	203.902	8172.45	202.132	166.091	166.75	165.221	231.474	0.166637	0.0592995	192.941	0.877723	0.874697	0.879855	0.0568039	0.0647601	59.2139	6.23418	5.78722	8518.89	89.2699	0.868876	38741.8	494785	0.514764	4538.32	553.236	2.84695	130.53	2269.61	499.825	101.182	1768.89	321.525	2268.71	422.707	5746.41	27.3204	10.68	58.4279	5
725	13931.3	37435.7	51367	0.920169	0.942168	0.641169	17269.6	213.147	8318.5	216.168	8951.06	210.477	180.098	182.6	177.876	241.116	0.145773	0.0567287	193.67	0.926202	0.937656	0.916554	0.0440589	0.0475158	54.88	7.18908	6.04023	7936.38	83.2699	0.882832	42723	491237	0.515758	4600.64	536.881	2.85598	145.748	2449.78	370.066	72.7784	1780.79	318.354	2150.86	391.133	5731.44	25.5082	11.3346	63.2901	5
726	13780.3	35235.8	49016	0.893919	0.927693	0.602192	16478.5	206.379	8551.95	207.547	7926.56	205.113	171.408	172.368	170.374	235.86	0.158957	0.0580663	191.627	0.900941	0.903061	0.897265	0.0376823	0.0543666	55.9244	6.86136	5.84135	8444.35	88.1489	0.862427	43653.8	485674	0.512646	4544.61	510.932	2.82009	143.595	2214.58	369.983	63.6995	1960.05	303.637	2330.03	367.337	5748.6	26.5307	10.1241	60.8449	5
727	13668.6	38071.9	51740.5	0.791892	0.910026	0.533676	16208.6	202.423	8301.92	205.138	7906.69	199.639	166.562	168.801	164.26	231.113	0.166675	0.0480295	192.17	0.877249	0.886592	0.867563	0.0351501	0.0513777	66.689	5.96704	5.69278	8400.71	86.0198	0.849884	37952.4	510044	0.5151	4519.72	529.981	2.79743	140.03	2207.57	564.928	102.725	1747.22	287.226	2312.15	389.95	5783.3	27.2508	10.539	59.357	5
728	13564.8	36826.1	50390.9	0.952345	0.947401	0.627905	17178	212.031	8521.73	213.972	8656.31	209.925	178.52	180.158	176.76	239.832	0.144645	0.0490351	193.644	0.91933	0.923044	0.915037	0.0496567	0.0544018	52.0052	7.61051	5.92796	7375	77.0493	0.889739	41789.5	501518	0.511704	4553.69	524.345	2.84577	141.113	2209.7	390.048	69.071	1953.94	314.161	2343.98	383.232	5763.43	25.5438	10.1902	62.7706	5
729	14054.2	37222.3	51276.5	0.877903	0.925374	0.610291	16785.1	206.446	8416.87	206.665	8368.22	206.356	172.718	172.918	172.623	234.907	0.155113	0.0545708	193.004	0.894223	0.894347	0.894786	0.0371786	0.0442375	60.8382	6.67187	5.77151	8098.73	83.3519	0.865615	39608	506134	0.514755	4546.51	528.568	2.82391	144.744	2263.53	509.683	92.1206	1773.29	291.704	2282.97	383.824	5762.59	26.3293	10.7181	61.2021	5
73	13421.5	36384.1	49805.6	0.903791	0.937861	0.603216	16412	207.851	8551.47	209.881	7860.55	205.733	171.096	172.775	169.351	236.476	0.156258	0.0859001	192.97	0.90241	0.906225	0.898757	0.0565191	0.0476707	57.0308	6.72811	5.80397	8368.61	87.7233	0.871124	40421.4	503502	0.514131	4566.52	520.041	2.84147	140.243	2273.18	453.387	81.0213	1839.95	298.776	2293.34	379.798	5853.93	26.6582	10.3703	60.4008	5
730	14612.6	35117.4	49730	0.873792	0.927579	0.591305	16607.6	207.618	8220.47	210.625	8387.15	204.951	171.46	173.964	169.237	237.085	0.162306	0.0507426	192.505	0.901725	0.910666	0.893611	0.0446776	0.0525681	59.8291	6.66316	5.76123	8375.73	86.941	0.868881	42291.6	488008	0.514604	4511.41	514.831	2.83418	151.437	2289.04	392.57	69.9948	1829.8	293.399	2222.37	363.394	5665.95	26.2421	10.6886	60.7426	5
731	13979.7	36154	50133.7	0.887794	0.938488	0.593259	16233.9	204.742	7970.93	205.665	8262.92	203.83	170.227	170.988	169.474	233.821	0.156004	0.0377771	192.516	0.889043	0.890913	0.887267	0.0460596	0.048605	59.9508	6.55099	5.71698	8075.44	84.6705	0.873623	38801.5	502979	0.514196	4577.32	524.802	2.82004	146.166	2276.33	510.42	89.7894	1790.57	288.846	2300.99	378.636	5850.49	27.0076	10.6584	60.2132	5
732	14242.3	40183.8	54426.1	0.90129	0.932642	0.603249	16310.8	210.828	8080.82	211.727	8230	210.08	172.299	173.033	171.687	240.411	0.178225	0.0755597	193.017	0.918026	0.916269	0.920642	0.0521601	0.0452184	57.6214	6.42274	5.596	8702.61	92.0568	0.868594	43874.8	489116	0.514301	4544.92	572.603	2.84027	150.226	2285.53	368.018	74.1844	1891.38	348.193	2259.4	422.377	5833.66	26.5029	10.3228	60.4997	5
733	13564.8	36395.2	49960	0.857859	0.920102	0.568413	15914.7	201.832	7339.92	202.923	8574.78	200.974	165.891	166.793	165.176	231.812	0.164856	0.0616766	192.154	0.876103	0.873911	0.878523	0.0525873	0.0497808	61.6397	6.39393	5.69558	8561.94	89.2372	0.868142	38582.2	504804	0.51387	4533.45	520.807	2.83065	141.322	2222.15	513.937	91.5923	1797.36	287.894	2311.3	379.486	5842.51	27.4164	10.2974	58.5052	5
734	12540.8	36668.9	49209.8	0.841707	0.909341	0.57505	15875.2	209.22	8217.29	210.379	7657.88	208.201	167.066	167.986	166.27	239.616	0.19061	0.0602448	191.583	0.914437	0.913947	0.915978	0.0568377	0.0546839	64.5127	5.9214	5.62898	9696.25	102.128	0.844652	43716.2	481201	0.516309	4525.63	514.837	2.83482	131.758	2294.36	398.094	74.3074	1833.17	308.771	2231.26	383.079	5731.3	27.2328	10.5543	58.8179	5
735	12826.2	37417.2	50243.5	0.898657	0.938215	0.597041	16357.4	205.335	8547.15	205.906	7810.24	204.727	170.427	170.902	169.922	231.964	0.159024	0.0749386	194.173	0.881393	0.877506	0.885514	0.0490471	0.0416443	57.452	6.46016	5.68593	7978.38	83.4321	0.87151	39245.8	498747	0.514335	4552.22	522.846	2.84682	133.861	2263.36	490.531	90.7585	1798.33	298.227	2288.86	388.986	5789.03	26.731	10.4831	59.9405	5
736	14028.1	38742.7	52770.7	0.930237	0.940313	0.638436	17160.8	210.626	9100.76	212.593	8060.09	208.432	176.83	178.493	174.979	238.802	0.149907	0.0469393	192.792	0.915753	0.920154	0.91017	0.0422879	0.0538812	52.4607	7.04452	5.94959	7632.18	78.7729	0.87916	42828.6	498094	0.512338	4537.8	545.204	2.83861	144.985	2237.62	313.81	59.6137	1986.37	340.605	2300.18	400.219	5761.64	25.6248	10.0662	62.4304	5
737	12922.8	36099.3	49022.1	0.904022	0.921183	0.611694	16732.1	210.049	8717.04	211.019	8015.07	208.818	173.373	174.141	172.393	239.121	0.162608	0.0554776	192.56	0.91349	0.915274	0.910879	0.0368762	0.0513852	57.5208	6.40576	5.67053	8859.85	91.9266	0.854152	44039.6	489145	0.512883	4507.5	508.491	2.80871	134.108	2234.71	316.722	57.2796	1956.07	317.103	2272.79	374.382	5750.77	25.9867	10.1225	61.7986	5
738	14125.3	37794.2	51919.5	0.901107	0.936203	0.595936	17417.9	212.429	8968.17	214.347	8449.69	210.32	180.007	181.619	178.24	240.891	0.141959	0.0607025	192.403	0.926884	0.930846	0.922247	0.0358883	0.0518368	56.8833	7.38489	6.16851	7946.6	82.5616	0.872631	42498.1	501424	0.5122	4564.05	538.078	2.83242	146.495	2253.68	334.641	60.7984	1975.73	330.785	2310.37	391.583	5704.15	25.3661	10.4186	63.6388	5
739	13927.3	37897.5	51824.8	0.95267	0.947679	0.631666	16479.6	203.904	8249.02	205.434	8230.56	202.394	171.749	173.023	170.495	232.232	0.142478	0.0782187	192.372	0.882071	0.88071	0.883167	0.0458123	0.046866	47.7211	7.31284	6.07546	7908.96	82.8615	0.882247	39756.2	505937	0.513136	4615.33	541.546	2.84481	145.799	2264.58	467.457	85.612	1883.29	310.135	2350.75	395.747	5841.42	26.8179	10.4193	60.5983	5
74	11887.5	38123.5	50011.1	0.912671	0.936918	0.621166	16814.7	208.1	8484.12	209.567	8330.63	206.499	174.334	175.534	173.026	235.755	0.144054	0.0660311	193.137	0.902049	0.909301	0.894542	0.0470249	0.0487523	56.7516	7.1667	5.94593	7897.87	82.2725	0.881482	40908.8	500436	0.513055	4563.91	520.534	2.83533	123.811	2296.87	379.343	72.5017	1887.7	324.221	2267.04	396.723	5774.06	26.1047	10.5783	61.7217	5
740	11929	36728.7	48657.6	0.775894	0.913981	0.5194	16448.8	205.962	8601.92	207.062	7846.9	204.709	169.797	170.699	168.772	236.4	0.158537	0.0634275	190.658	0.903093	0.898257	0.908557	0.0492019	0.0491005	66.6849	6.51316	5.79551	8459.79	87.4636	0.86448	41521.6	491681	0.514295	4482.55	503.296	2.82808	123.242	2241.76	383.289	70.7311	1857.5	309.323	2240.79	380.054	5649.9	26.3996	10.5241	60.1011	5
741	13840.2	33416.9	47257.1	0.894812	0.942397	0.599875	16614.9	206.496	8352.86	207.011	8262.07	205.825	172.465	172.886	171.915	234.834	0.152054	0.0497018	192.54	0.894298	0.891737	0.896213	0.0416559	0.0362992	60.0295	6.67703	5.82766	7596.04	78.9879	0.875315	39255.1	495120	0.516641	4552.81	490.436	2.8209	143.704	2397.18	496.609	87.012	1659.02	259.72	2155.62	346.732	5707.75	26.4192	11.5061	61.1636	5
742	12974	34074.8	47048.8	0.919585	0.942205	0.610248	16625.3	209.398	8365.15	210.421	8260.17	208.278	174.329	175.189	173.382	236.933	0.154283	0.0532969	193.658	0.906721	0.914064	0.898963	0.0510193	0.0423326	55.6152	6.76194	5.98771	8306.94	87.1347	0.876445	41164.7	496638	0.514024	4578.46	492.867	2.8479	136.128	2344.1	396.703	69.1528	1837.66	287.586	2234.36	356.739	5785.95	26.2668	10.7913	61.2642	5
743	12140.8	36259.2	48400	0.871094	0.921307	0.580633	16193.2	207.958	8181.85	210.064	8011.36	205.689	168.682	170.415	166.817	236.988	0.167829	0.0678374	192.662	0.90252	0.906575	0.897962	0.0587597	0.0491453	58.7961	6.15099	5.77624	9147.73	95.7243	0.860815	44659.8	480403	0.514569	4554.85	507.26	2.84042	127.065	2292.48	377.739	69.1119	1884.62	311.084	2262.36	380.196	5722.37	26.9463	10.5371	59.5704	5
744	14412.7	36586.9	50999.7	0.729463	0.905368	0.515047	16575.1	211.605	8195.47	212.961	8379.61	210.009	173.023	174.171	171.685	243.751	0.171665	0.0651345	190.688	0.931453	0.930391	0.932001	0.0447545	0.0488931	69.615	5.81557	5.46577	9042.95	94.537	0.856075	45800.3	477771	0.513365	4497.19	532.634	2.81666	150.477	2246.98	296.746	55.2086	1953.47	326.948	2250.21	382.156	5683.12	26.0552	10.3156	61.4125	5
745	14662.2	38417.1	53079.3	0.927438	0.940477	0.623532	16995.8	209.298	8592.71	211.858	8403.09	206.775	176.077	178.242	173.939	238.945	0.145814	0.0282919	191.628	0.915501	0.920599	0.910396	0.0415466	0.0439065	54.258	7.0316	5.91395	7778.11	80.8194	0.874113	41546.8	506487	0.513346	4568.12	550.792	2.83171	152.121	2269.02	372.489	69.9401	1926.61	328.731	2299.1	398.671	5858.61	25.925	10.1793	62.2789	5
746	13839.5	36814.2	50653.7	0.845037	0.925988	0.571509	17139.1	212.78	8671.37	214.596	8467.75	211.104	178.106	179.631	176.691	241.307	0.155176	0.0472511	193.335	0.925159	0.930517	0.920738	0.0403056	0.0559917	63.2091	6.73564	5.73215	8189.51	85.2313	0.87411	44633.9	499033	0.513193	4577.18	525.563	2.82304	143.653	2337.1	314.718	58.3387	1925.36	323.571	2240.08	381.91	5855.39	25.8053	10.4959	63.0339	5
747	13013.8	33655.5	46669.4	0.884848	0.930019	0.575199	17019.2	211.828	8243.28	214.627	8775.9	209.223	176.956	179.305	174.765	242.022	0.152214	0.0463899	191.896	0.925772	0.934586	0.917199	0.0380709	0.0514022	58.9819	6.61897	5.84357	8441.36	87.5842	0.8666	43747.9	505351	0.514176	4583.89	483.938	2.81039	135.163	2358.16	329.303	55.8926	1896.42	292.882	2225.73	348.774	5931.52	25.952	10.509	62.9105	5
748	13087.5	37722.7	50810.1	0.864447	0.934785	0.573252	17118.3	208.9	8573.09	211.643	8545.24	206.177	177.849	180.197	175.522	238.2	0.141381	0.0628024	191.927	0.910628	0.916059	0.904539	0.0406586	0.0482085	60.077	6.99455	5.89902	7930.35	82.7285	0.887631	43619.6	485741	0.515308	4605.94	528.31	2.84636	136.186	2427.35	378.732	73.4437	1799.86	318.68	2178.59	392.123	5745.71	25.9015	11.1977	62.5861	5
749	14425.8	36504.1	50930	0.898594	0.944205	0.596363	17235	211.59	8686.71	212.293	8548.27	210.585	178.445	179.039	177.599	240.511	0.147812	0.0477056	192.692	0.923891	0.921315	0.925173	0.0422027	0.0453585	57.8945	6.97975	5.91029	7680.68	79.4111	0.880289	43641.3	494645	0.513886	4555.12	525.958	2.83364	149.028	2322.43	304.057	55.5882	1928.64	321.342	2232.7	376.93	5757.13	25.5928	10.4767	62.8588	5
75	14200.4	36619.7	50820.1	0.843526	0.928075	0.564258	16353.8	202.924	8522.36	204.941	7831.46	200.915	168.63	170.27	166.989	232.657	0.159527	0.0569004	191.229	0.884235	0.889329	0.878737	0.0373571	0.0569153	62.9031	6.64011	5.72597	8218.75	84.7021	0.864922	37098.1	514945	0.516493	4572.11	523.416	2.80492	146.14	2304.56	631.921	112.856	1635.62	264.42	2267.55	377.276	5859.12	27.2002	11.0847	60.0149	5
750	14798.4	35602.2	50400.6	0.912453	0.939189	0.613443	16543.4	211.574	8569.46	213.009	7973.93	209.845	172.509	173.674	171.105	239.254	0.165154	0.053038	194.013	0.914636	0.915616	0.91306	0.0570165	0.0472771	57.5853	6.35587	5.72883	8446.26	88.0342	0.866385	43128.3	491598	0.513303	4527.68	523.777	2.82228	153.877	2259.82	365.111	64.3639	1902.75	305.536	2267.86	369.9	5762.62	26.3535	10.3192	60.9543	5
751	13804.2	37046.7	50850.9	0.865401	0.934268	0.582247	16439.3	204.518	8402.09	206.379	8037.18	202.58	171.243	172.831	169.587	232.212	0.150099	0.055232	193.248	0.883143	0.887917	0.878288	0.0477137	0.0410598	61.5993	7.00429	5.91215	8031.53	83.7092	0.876643	37777.5	510554	0.513222	4590.81	528.633	2.83736	143.472	2224.55	548.58	97.3931	1817.68	287.767	2366.26	385.16	5830	26.8757	10.5042	60.2811	5
752	13935.6	39399.8	53335.4	0.876886	0.936123	0.588293	17232.9	209.883	8749.15	211.672	8483.79	207.983	176.714	178.245	175.091	238.768	0.138975	0.0565608	191.989	0.916761	0.920327	0.91257	0.0442439	0.0481014	58.0007	7.35397	6.05343	7643.65	78.6816	0.878676	41636.1	507278	0.513479	4556.38	548.348	2.83027	143.294	2299.24	373.868	72.2347	1883.27	332.819	2257.14	405.053	5773.03	25.7525	10.5737	62.57	5
753	14410.4	35615.7	50026.1	0.910599	0.925915	0.581156	17029.4	213.411	8088.58	215.983	8940.82	211.159	176.839	178.96	174.981	241.861	0.158934	0.0638555	194.242	0.923441	0.929183	0.917728	0.0435981	0.0447073	56.5054	6.26995	5.76156	8725.64	90.7676	0.86573	45038.5	481956	0.514636	4528.7	519.425	2.82971	149.745	2373.83	331.619	62.0222	1823.25	307.658	2154.87	369.68	5660.79	25.5849	11.0172	62.6002	5
754	13146.1	37523.5	50669.5	0.809873	0.921282	0.551862	16649.9	211.712	7985.18	213.631	8664.71	210.084	173.765	175.28	172.491	242.297	0.169755	0.0462337	192.104	0.925528	0.933696	0.918316	0.0420625	0.0536505	65.5446	6.30083	5.7125	8836.48	92.2935	0.856872	44742	484150	0.515126	4528.83	526.098	2.815	136.771	2331.79	330.122	63.127	1866.92	326.2	2197.04	389.327	5745.02	26.188	10.6114	61.5764	5
755	13272.3	34480.7	47752.9	0.893629	0.925347	0.596206	16872	208.964	8525.82	210.092	8346.14	207.902	174.646	175.61	173.74	237.944	0.153317	0.0522913	192.412	0.910223	0.910531	0.909932	0.04029	0.0418502	58.9464	6.68257	5.85501	8346.44	86.7154	0.865127	41489.3	490158	0.51561	4522.87	494.233	2.83709	137.559	2325.61	424.485	74.2703	1772.78	282.404	2197.26	356.674	5647.14	25.8785	11.0648	61.6726	5
756	12435.2	40042	52477.1	0.885889	0.932486	0.628346	16160.4	204.048	8244.26	205.548	7916.19	202.582	168.812	170.082	167.568	232.142	0.159913	0.0510863	192.738	0.882462	0.884766	0.879824	0.0517227	0.0418169	61.727	6.778	5.81085	8304.38	86.76	0.876334	37611	508608	0.514906	4598.39	548.442	2.83781	129.697	2270.29	586.083	114.187	1742.02	304.558	2328.1	418.745	5863.74	27.2994	10.7365	59.4195	5
757	13502	38181.1	51683.2	0.872797	0.933568	0.569673	15966.3	204.173	8007.1	205.698	7959.23	202.779	167.559	168.785	166.44	233.376	0.166412	0.0495352	192.246	0.886638	0.886929	0.886929	0.0524521	0.0475313	60.8722	6.32159	5.68275	8387.25	88.2977	0.869799	38270.7	498656	0.516802	4590.19	540.695	2.83394	141.536	2358.92	549.732	106.07	1681.54	293.089	2231.27	399.159	5823.94	27.4489	11.1349	59.1258	5
758	13536.1	37195.1	50731.2	0.92217	0.932289	0.604354	18336.7	224.009	9568.46	227.764	8768.28	219.981	189.011	192.21	185.571	252.952	0.145177	0.0446975	193.164	0.981423	0.996923	0.964698	0.0329001	0.058031	52.5396	6.92382	5.88565	8459.39	87.6701	0.870967	51434.3	489903	0.511277	4628.68	523.143	2.82042	139.769	2357.51	146.801	26.8809	2124.37	356.492	2271.17	383.373	5906.92	24.4652	9.94626	67.1979	5
759	13577.2	41035.1	54612.3	0.893514	0.934519	0.574713	15838.3	198.859	8162.42	199.352	7675.88	198.09	165.458	165.877	164.814	227.579	0.158405	0.0568366	192.251	0.858378	0.856148	0.860556	0.0424202	0.0448535	56.4552	6.76576	5.72048	7935.18	82.953	0.871311	37407.9	509943	0.515626	4593.75	570.306	2.81888	141.7	2284.99	624.056	125.01	1684.7	303.597	2308.76	428.606	5882.72	27.818	10.8047	58.64	5
76	12624.1	37067.3	49691.4	0.921345	0.935955	0.613562	16918.9	212.696	8144.68	215.11	8774.22	210.536	176.755	178.758	174.964	240.71	0.15796	0.038623	194.266	0.920473	0.927292	0.914534	0.0442396	0.0492065	55.0424	6.46216	5.5955	7768.39	81.276	0.872663	44309.6	483330	0.511365	4502.47	519.505	2.82175	131.804	2203.12	296.113	54.1175	2003.23	333.584	2299.35	387.701	5687.06	25.5332	10.0554	62.6019	5
760	13971.1	39548.6	53519.7	0.906107	0.927124	0.620747	16441.8	207.007	8232.75	208.648	8209.05	205.119	171.461	172.89	169.84	234.331	0.160584	0.0638757	193.668	0.893257	0.895574	0.889514	0.0534385	0.0429543	57.6664	6.32698	5.8181	8218.95	85.9382	0.875623	39490.6	501975	0.514296	4572.84	556.134	2.84705	145.309	2283.9	471.884	92.1721	1817.06	318.653	2288.94	410.825	5790.08	26.8086	10.6348	60.1413	5
761	13356.8	38351.6	51708.4	0.850014	0.932831	0.566586	16452.3	205.5	8559.39	206.677	7892.91	204.054	172.373	173.376	171.143	234.944	0.156823	0.0521838	191.487	0.895396	0.895179	0.894731	0.0421648	0.0318001	61.5713	6.70928	5.84171	8114.7	84.6777	0.872335	39190.5	500753	0.513994	4536.5	539.91	2.82944	139.344	2238.45	478.297	89.6437	1819.76	310.922	2298.05	400.566	5772.07	26.4894	10.5388	60.5991	5
762	12480	37509.4	49989.4	0.818321	0.915391	0.515799	16161.4	208.075	7585.62	209.471	8575.82	206.823	168.86	169.979	167.852	239.01	0.173435	0.0540749	191.695	0.910926	0.913759	0.90884	0.0571372	0.0563978	63.3522	6.05818	5.60513	9205.36	96.5108	0.85763	42720.1	497791	0.514072	4541.58	524.506	2.85186	130.803	2222.41	397.408	74.0384	1921.76	319.665	2319.17	393.703	5851.25	26.8795	10.0206	59.3539	5
763	13619.9	39146.4	52766.3	0.942888	0.936903	0.635925	16378.3	205.653	8041.02	207.797	8337.29	203.759	171.193	172.981	169.605	233.271	0.156127	0.0518774	193.652	0.885824	0.889681	0.882498	0.0503019	0.0462407	52.1587	6.84642	5.87452	8380.45	88.2114	0.876813	38986.9	500972	0.513577	4574.42	553.033	2.85528	142.731	2241.86	495.701	95.09	1836.86	315.212	2332.56	410.302	5796.89	26.7302	10.455	60.0987	5
764	12502.1	36423.8	48925.9	0.883799	0.940262	0.604161	16633.9	207.092	8453.55	209.405	8180.36	204.937	173.369	175.296	171.563	235.724	0.152901	0.0471679	192.709	0.897039	0.901854	0.89244	0.0392754	0.0480548	60.5215	6.75787	5.68893	8037.49	84.1345	0.874048	42758.9	491205	0.515363	4603.26	511.68	2.82418	130.675	2381.07	451.551	83.3706	1770.63	297.634	2222.18	381.005	5788.2	26.5634	11.1254	61.4918	5
765	12895.1	39536.5	52431.5	0.903307	0.938497	0.608969	16223.5	205.912	8419.15	206.917	7804.33	204.756	169.841	170.679	168.879	234.306	0.165834	0.0613208	192.672	0.892933	0.894912	0.890179	0.0512997	0.0476341	59.3713	6.51296	5.67915	8226.74	86.1442	0.870507	39065	496412	0.515717	4559.32	547.754	2.83415	134.626	2301.84	518.633	101.562	1738.85	311.566	2257.48	413.128	5773.41	26.996	10.8431	59.7185	5
766	14071.2	34493.1	48564.2	0.910187	0.944785	0.628991	17098.6	211.938	7871.35	213.304	9227.28	210.629	177.032	178.138	175.962	240.088	0.145742	0.0543043	194.081	0.916408	0.921535	0.911486	0.057852	0.0530878	57.4645	7.15686	5.71836	7463.27	77.3849	0.890943	41623.5	502449	0.515159	4592.58	502.701	2.84345	145.65	2413.99	426.794	76.7198	1751.79	280.331	2178.59	357.051	5803.29	26.0007	11.1235	62.2496	5
767	12991.7	35233.1	48224.8	0.873337	0.921053	0.5656	15727.5	201.464	7880.42	202.418	7847.06	200.407	165.064	165.835	164.218	230.528	0.171096	0.0580423	192.276	0.87151	0.869002	0.874196	0.0454157	0.0449903	60.3541	6.11794	5.63697	8716.03	91.615	0.860217	38362.6	489205	0.515932	4541.61	505.864	2.82851	136.443	2304.06	540.67	97.5583	1696.88	271.863	2237.55	369.421	5728.44	27.5238	11.0055	58.4169	5
768	15482.2	35049.3	50531.5	0.83903	0.919102	0.572375	16513.6	206.599	8431.17	209.046	8082.4	204.209	170.926	172.952	168.957	234.968	0.160643	0.0619513	192.56	0.896823	0.904697	0.888956	0.0462845	0.040484	63.6283	6.58876	5.85914	8656.44	90.0805	0.867884	42051	495338	0.514992	4540.35	523.485	2.83971	160.758	2331.18	366.172	64.8121	1842.99	297.915	2209.17	362.727	5787.4	26.5415	10.5884	60.3528	5
769	13763.5	35485.6	49249.2	0.764487	0.921887	0.539291	16605.3	209.496	8492.12	211.228	8113.18	207.78	173.059	174.498	171.645	240.766	0.159545	0.076318	190.673	0.923318	0.929455	0.916769	0.0555283	0.045533	67.3329	6.44787	5.72403	8788.35	91.9326	0.872464	43145.1	488475	0.515325	4547.04	514.102	2.85513	143.803	2350.86	362.694	66.9676	1833.48	303.331	2196.18	370.299	5764.79	26.2494	10.7337	60.7524	5
77	13130.3	37495.1	50625.4	0.890655	0.929905	0.603621	16667.3	207.48	8326.25	208.529	8341.08	206.504	171.832	172.691	171.036	236.072	0.155756	0.057343	192.318	0.901291	0.899907	0.902709	0.0500522	0.0435221	59.259	6.89877	5.99535	8086.06	83.5795	0.874683	40341.6	501008	0.514905	4558.12	523.933	2.83773	135.783	2298.8	435.474	79.708	1823.84	308.441	2259.32	388.149	5721.23	26.5138	10.7982	60.6622	5
770	12354.7	35114.5	47469.2	0.885704	0.925498	0.574969	15851.3	205.683	7892.28	206.757	7959.03	204.62	166.954	167.814	166.102	235.336	0.176676	0.0638161	192.461	0.893508	0.893505	0.893124	0.0533095	0.0446686	58.3253	6.25242	5.58633	8526.24	89.9406	0.861201	39846.8	492949	0.515178	4536.58	498.586	2.83229	130.071	2247.12	512.957	89.1943	1776.5	279.321	2289.46	368.515	5790.79	27.2379	10.5037	58.9153	5
771	13711.9	38083	51794.9	0.926266	0.933886	0.616061	17048.8	208.804	8522.98	210.199	8525.8	207.427	175.863	177.101	174.661	236.056	0.145261	0.0501379	193.997	0.900641	0.901835	0.899745	0.0387045	0.0407929	54.4346	7.13575	5.95424	7794.81	80.6063	0.874026	40905.9	507105	0.512236	4546.15	534.837	2.82576	141.519	2257.85	399.883	74.8547	1888.42	318.463	2288.3	393.318	5776.74	25.8635	10.4225	62.2863	5
772	13833.2	36827.9	50661.1	0.847649	0.925154	0.584779	16538.2	202.999	8229.97	205.373	8308.28	200.662	170.01	171.994	168.057	231.981	0.147624	0.0547791	191.862	0.881459	0.887809	0.874777	0.040039	0.0581896	63.2095	6.84799	5.87232	7992.35	82.3592	0.869538	38359.4	507340	0.517313	4563.63	521.187	2.82195	142.451	2406	514.549	96.639	1643.08	282.096	2157.63	378.735	5779.54	26.8242	11.3534	60.3412	5
773	13084.1	39235.7	52319.8	0.88461	0.939436	0.584421	17207.4	211.426	8334.32	212.746	8873.13	210.341	178.015	179.122	177.107	240.668	0.146474	0.0568293	192.509	0.9212	0.922248	0.920619	0.0387387	0.047415	57.9094	7.02008	5.93044	7449.65	76.9244	0.877049	42324.5	500228	0.512307	4544.8	538.74	2.80989	134.89	2248.83	344.347	65.043	1951.62	338.807	2295.97	403.85	5743.24	25.6413	10.3494	63.1552	5
774	13510.1	36201.5	49711.6	0.820254	0.933001	0.579342	17051.1	210.17	8673.5	210.863	8377.62	209.138	176.414	176.964	175.583	239.484	0.150232	0.0646727	192.556	0.916124	0.913761	0.917653	0.0416327	0.0314672	65.1411	6.6471	5.73841	7774.68	80.5359	0.878588	42909	494432	0.511849	4517.31	513.926	2.82661	139.848	2210.06	336.308	58.9624	1970.94	315.115	2307.25	374.077	5731.85	25.6163	10.1126	62.4557	5
775	13546.8	35081.6	48628.5	0.908004	0.93227	0.621877	16823.8	211.682	8521.94	214.471	8301.89	208.927	174.342	176.637	172.077	240.507	0.159994	0.0390072	192.931	0.922114	0.930797	0.9132	0.0552141	0.0397437	57.0186	6.97776	5.95891	8731.92	90.7256	0.868658	43531.8	487938	0.514911	4520.83	505.136	2.8444	140.411	2332.84	346.318	63.4796	1841.67	301.246	2187.99	364.725	5685.73	25.9866	10.7476	61.3089	5
776	13090.5	34323.6	47414	0.839682	0.905726	0.576373	16652.3	211.242	8612.69	213.887	8039.63	208.517	171.627	173.747	169.452	240.913	0.167774	0.0527093	192.596	0.920968	0.924543	0.917069	0.0440436	0.0431385	62.6684	6.13713	5.61442	9177.52	94.7831	0.850001	44914.6	489249	0.51463	4540.43	489.62	2.7924	135.14	2335.48	330.061	57.4863	1874.88	296.994	2204.94	354.48	5753.07	26.5305	10.6824	61.4694	5
777	13299.9	38166.1	51466	0.899066	0.933684	0.614534	17377.4	214.514	8662.33	215.612	8715.04	213.293	180.044	180.967	179.011	242.883	0.150174	0.0565568	193.633	0.932101	0.936251	0.926924	0.0452238	0.052863	57.5139	6.9399	5.90193	7678.57	79.8295	0.884034	44275.5	499696	0.511739	4565.36	533.702	2.83315	137.825	2284.33	303.823	56.4549	1977.22	339.422	2281.04	395.877	5791.81	25.3956	10.2923	63.6001	5
778	13855.8	35225.4	49081.2	0.888169	0.933549	0.602808	16750.1	208.375	8695.77	209.967	8054.34	206.601	173.673	174.988	172.21	235.786	0.149894	0.0473893	193.716	0.901443	0.905673	0.89662	0.0500668	0.0465441	59.0309	6.82715	5.86871	7975.18	82.791	0.877124	40462.1	498428	0.514661	4563.51	507.911	2.8329	143.517	2346.03	454.614	80.1592	1762.87	284.235	2217.48	364.394	5732.51	26.3187	11.0617	61.2788	5
779	12797.3	39436.9	52234.2	0.837762	0.924423	0.555679	15853.7	201.218	7851.19	201.341	8002.52	201.181	164.783	164.895	164.748	230.36	0.160605	0.0571635	191.776	0.872319	0.866275	0.878603	0.0532737	0.047341	63.3588	6.30807	5.64968	8309.33	86.5778	0.86337	37641.2	499287	0.515022	4511.08	545.345	2.82781	133.296	2219.45	525.41	103.482	1766.22	308.567	2291.63	412.049	5760.51	27.3777	10.4886	58.351	5
78	13079.3	34696.5	47775.8	0.895116	0.928311	0.62421	16464.4	206.39	8442.42	207.632	8021.99	204.998	171.815	172.834	170.671	235.227	0.154946	0.057208	192.389	0.8973	0.896886	0.896794	0.0470273	0.042821	59.6327	6.63537	5.73775	8628.45	90.2242	0.870486	40581.6	503900	0.515086	4598.85	496.821	2.83497	136.318	2346.5	442.87	77.1193	1809.47	283.384	2252.34	360.503	5868.71	26.8419	10.7138	60.5622	5
780	14817.1	36801.4	51618.6	0.911206	0.936074	0.609077	16962.3	209.399	8572.41	208.724	8389.91	209.944	175.679	175.092	176.154	237.46	0.148618	0.0713887	193.398	0.906082	0.902358	0.909502	0.0440428	0.0546981	55.9724	6.8974	5.83564	7955.33	82.8943	0.878689	41754.5	494630	0.514182	4560.61	535.05	2.84248	153.785	2339.62	400.773	73.5985	1820.22	307.667	2220.99	381.265	5724.9	25.9438	10.9209	61.9922	5
781	14128.3	35857.5	49985.8	0.876073	0.936735	0.585158	16121.8	199.994	7830.53	200.095	8291.26	199.874	166.782	166.868	166.68	228.962	0.155128	0.0603264	192.146	0.865236	0.861511	0.868562	0.043962	0.0374449	61.6315	6.64434	5.80746	7685.38	79.4698	0.876197	37164.3	505607	0.518024	4550.98	515.033	2.81669	145.833	2429.96	573.249	106.835	1547.77	262.365	2121.02	369.199	5791.31	27.3936	11.612	59.1197	5
782	14610.3	39662.8	54273	0.912813	0.941958	0.628001	17155.3	211.975	8702.66	213.339	8452.62	210.613	178.313	179.447	177.177	240.623	0.150632	0.0543224	193.043	0.921642	0.924584	0.919109	0.0425855	0.0394956	54.991	6.71721	5.73438	7731.84	80.418	0.878909	43538.3	490486	0.512728	4535.23	562.979	2.83103	151.564	2258.35	332.714	64.6209	1944.16	346.794	2276.88	411.415	5707.3	25.5111	10.371	62.8887	5
783	14821.1	38813.3	53634.4	0.923995	0.941238	0.616248	17138.7	211.423	8823.62	212.938	8315.1	209.967	177.533	178.819	176.3	238.629	0.139809	0.0558365	193.662	0.91448	0.913221	0.916449	0.049367	0.0516901	54.8772	7.14626	6.00069	7718.18	80.1759	0.881022	41296.1	511204	0.513734	4618.22	557.208	2.83209	153.879	2373.79	384.803	74.0309	1859.63	329.298	2244.44	403.329	5914.95	26.0105	10.6247	62.7843	5
784	14648.4	39943.1	54591.5	0.865457	0.918941	0.573548	15550	196.167	7531.95	197.048	8018.01	195.198	162.05	162.79	161.231	224.528	0.159734	0.0617468	192.622	0.842908	0.841241	0.844328	0.0505033	0.0481162	61.259	6.47779	5.74507	8573.71	89.3994	0.866789	34727.9	505554	0.516849	4574.67	567.687	2.83028	152.461	2304.84	658.226	129.664	1611.6	285.562	2269.82	415.226	5804.88	28.2992	11.1487	57.1985	5
785	13966	36654.8	50620.7	0.947377	0.945846	0.655839	17463.1	215.042	8290.68	216.454	9172.4	213.814	181.658	182.81	180.651	243.076	0.141514	0.0623863	193.875	0.932895	0.933275	0.932207	0.0505523	0.0536319	51.9125	7.10516	5.87797	7772.1	81.0553	0.88897	44734.2	497728	0.510227	4586.62	526.904	2.85049	145.528	2229.36	242.497	42.8019	2114.76	338.575	2357.26	381.377	5843.9	25.2533	9.70149	63.7912	5
786	12610.3	39571.9	52182.3	0.897464	0.924856	0.628598	15766.1	196.836	7711.87	197.335	8054.24	196.187	162.768	163.154	162.265	225.833	0.158522	0.0453207	191.842	0.851158	0.848777	0.852847	0.0444982	0.0541572	59.1905	6.52372	5.79312	8173.5	84.6301	0.867026	35085	512654	0.516805	4576.8	538.954	2.81858	130.307	2297.37	651.587	123.327	1627.84	285.32	2279.43	408.646	5846.3	28.1661	11.058	57.7755	5
787	13331.1	33435.9	46767.1	0.857297	0.924683	0.563289	17221.6	212.405	8552.17	214.698	8669.4	210.395	177.064	178.977	175.381	242.406	0.158835	0.0594158	192.273	0.928544	0.933369	0.923973	0.0317084	0.0493582	60.678	6.5527	5.73332	8122.69	83.5807	0.860206	44711.9	493311	0.51251	4491.86	481.771	2.81038	137.214	2193.75	324.208	53.0234	1973.91	291.533	2298.12	344.557	5646.23	25.3983	10.2	63.0181	5
788	13684.2	42138.1	55822.3	0.883007	0.932471	0.581679	16117.2	201.764	8175.23	203.801	7941.94	199.47	167.881	169.598	165.955	230.085	0.151735	0.0664694	192.127	0.874436	0.874287	0.874156	0.0510539	0.0503022	58.8419	6.7239	5.93856	8105.09	84.6306	0.87609	38922.3	505877	0.514837	4585.19	582.108	2.84376	142.834	2276.69	517.104	105.593	1791.4	333.682	2308.5	439.275	5839.56	27.3185	10.623	59.1393	5
789	13555.9	39374.2	52930.1	0.898444	0.942306	0.626442	16709	206.614	7928.7	207.527	8780.26	205.81	174.288	175.045	173.624	234.124	0.147562	0.0431616	194.042	0.890488	0.891213	0.890033	0.0475442	0.0417294	58.679	6.8791	5.80405	7746.58	80.8772	0.886057	38838.6	506965	0.513891	4602.16	552.768	2.85155	141.522	2308.2	501.59	97.6983	1792.37	313.547	2293.96	411.246	5837.64	26.4498	10.7418	61.12	5
79	12821.5	36178.3	48999.8	0.904664	0.917246	0.600589	16408.5	203.9	7930.04	205.18	8478.42	202.824	169.356	170.393	168.489	232.338	0.152408	0.0560131	192.89	0.881536	0.880246	0.883152	0.045942	0.0453726	58.33	6.82319	5.77379	8257.62	85.516	0.871035	38505	505503	0.515992	4566.46	506.848	2.82474	132.628	2359.98	522.898	94.9861	1683.58	279.234	2206.47	374.22	5781.54	26.9717	11.2183	60.0574	5
790	13991.4	32214.2	46205.6	0.881515	0.924119	0.58123	16656.1	208.928	8611.42	211.033	8044.72	206.673	172.579	174.339	170.689	238.463	0.160549	0.0563704	192.111	0.911672	0.914126	0.90889	0.0413148	0.0559309	59.3345	6.48672	5.84349	8643.33	89.6347	0.857085	41960.9	497477	0.515554	4542.18	478.827	2.81666	144.872	2327.09	420.041	69.1442	1795.05	264.81	2215.09	333.954	5745.94	26.3691	10.8212	61.2368	5
791	13289.5	38623.2	51912.7	0.910486	0.941166	0.625487	17335.5	214.709	8429.32	216.987	8906.14	212.765	181.329	183.228	179.72	243.312	0.147266	0.0547371	193.544	0.935479	0.941165	0.930981	0.043571	0.0518345	56.215	6.75213	5.89667	8030.74	83.8574	0.880639	45414	498248	0.511592	4587.19	541.04	2.83504	138.524	2292.58	248.035	46.6938	2046.58	355.823	2294.61	402.516	5899.43	25.4199	10.0278	63.7536	5
792	14064	36044.7	50108.7	0.905462	0.935555	0.598488	17400.7	213.796	8617.14	215.442	8783.56	212.187	178.797	180.177	177.446	242.606	0.151998	0.0437103	192.827	0.930652	0.936879	0.925283	0.0397449	0.0478452	56.522	6.88068	5.9836	7970.49	82.1743	0.876525	44577.1	498636	0.51284	4589.41	515.404	2.82401	144.885	2321.53	279.365	49.4553	1988.52	321.063	2267.88	370.519	5789.98	25.6523	10.3492	63.4346	5
793	12324.3	35185.8	47510.1	0.883514	0.927347	0.591846	16663.8	212.398	8433.69	213.73	8230.14	211.052	173.958	175.048	172.863	240.874	0.162818	0.0567392	193.377	0.923289	0.926983	0.91985	0.0555407	0.0433525	59.8262	6.41573	5.71621	9365.7	98.3338	0.866003	46064.2	491924	0.514363	4591.81	499.479	2.85629	129.528	2393.4	282.568	51.6603	1915.84	318.291	2198.4	369.951	5927.83	26.2987	10.4303	61.2196	5
794	12662	38920.6	51582.6	0.927039	0.940861	0.639718	16657.2	208.038	8356.1	209.337	8301.1	206.922	173.454	174.52	172.541	236.24	0.147288	0.0628601	193.262	0.900337	0.903107	0.898103	0.0570508	0.0502472	54.6562	6.89328	5.82467	8115.5	84.8631	0.88245	40264.1	494861	0.515092	4578.8	539.763	2.85689	132.29	2349.11	462.029	91.5779	1767.66	315.895	2229.69	407.473	5723.89	26.3465	11.0808	60.8937	5
795	13690.3	34966.9	48657.2	0.857624	0.921602	0.579226	16529.8	205.244	8623.96	206.587	7905.8	203.832	170.547	171.643	169.392	234.523	0.154833	0.0491114	191.788	0.894227	0.895974	0.892691	0.0452013	0.0463763	62.7466	6.47741	5.59056	7970.33	82.3163	0.869425	40165.4	493281	0.514642	4487.74	502.238	2.82033	141.266	2235.73	458.704	79.7113	1793.31	281.261	2252.01	360.972	5662.17	26.347	10.6743	60.4619	5
796	13665.3	37003.4	50668.8	0.876218	0.918692	0.606145	16578.7	208.486	8377.65	211.109	8201.06	206.044	172.002	174.145	169.999	237.897	0.164325	0.0667086	192.334	0.907605	0.91509	0.900784	0.0432813	0.0498481	59.6461	6.51396	5.73776	8381.56	86.8573	0.859624	42306.4	492157	0.513565	4489.02	524.056	2.81145	141.219	2236.06	381.604	70.2991	1871.36	312.538	2252.96	382.837	5686.62	26.2583	10.4323	60.9323	5
797	13347.9	37410.3	50758.2	0.786739	0.904608	0.537958	16855.5	210.357	8577.27	210.905	8278.19	209.879	174.039	174.485	173.651	240.816	0.165673	0.0681815	191.577	0.921004	0.9189	0.923879	0.0365462	0.0511931	65.4687	6.29565	5.6773	8888.59	91.7062	0.854351	44092.5	488640	0.513775	4499.26	523.696	2.82116	137.798	2239.92	360.422	67.6656	1898.92	318.232	2259.34	385.897	5624.13	25.8648	10.5359	61.6916	5
798	13228	35530.6	48758.6	0.869695	0.921311	0.587377	16363.7	205.079	8290.23	206.827	8073.43	203.351	170.06	171.53	168.598	233.703	0.154088	0.0663491	192.59	0.88904	0.892564	0.885424	0.0500783	0.0624495	61.3068	6.54951	5.73377	8173.67	84.9112	0.875581	39469.5	508147	0.515379	4587.61	504.256	2.81826	137.01	2369.18	482.091	85.1803	1736.34	282.066	2218.43	367.247	5850.47	27.1182	11.0215	60.1511	5
799	13772.3	38763.7	52536.1	0.924233	0.93195	0.653201	16237.2	205.528	8390.37	206.166	7846.86	204.639	169.742	170.272	169.004	231.859	0.157146	0.0758611	194.845	0.880678	0.878867	0.881853	0.0533715	0.0478488	56.2536	6.68464	5.7569	8421.33	87.8288	0.87218	38677.3	499796	0.514833	4579.21	548.077	2.82711	143.613	2324.2	533.865	103.379	1721.14	301.085	2255	404.465	5780.65	27.0547	11.0804	59.9274	5
8	13211.4	37736.9	50948.3	0.869072	0.929884	0.564025	16892.4	211.446	8440.86	212.84	8451.49	210.151	175.236	176.401	174.16	243.171	0.15754	0.0444135	190.321	0.931864	0.932566	0.931757	0.0402518	0.0410341	59.2241	6.52015	5.77605	7973.08	82.9982	0.865097	43653	493806	0.513249	4517.38	528.983	2.81413	137.35	2242.22	323.901	59.7802	1951.26	331.853	2275.16	391.633	5788.48	25.7775	10.1779	62.3969	5
80	12857	34571.7	47428.7	0.916961	0.934589	0.624959	17287.8	215.766	8383.63	218.072	8904.16	213.708	180.363	182.302	178.634	244.616	0.152408	0.0684554	193.448	0.93952	0.944014	0.935255	0.0518144	0.0440486	57.6255	6.94099	5.77867	8047.22	84.0887	0.885932	44602.4	491431	0.512622	4575.53	496.148	2.85465	134.46	2312.55	307.269	53.7268	1955.71	307.961	2262.98	361.688	5789.7	25.3512	10.4068	63.277	5
800	14271.4	33076.7	47348	0.909553	0.93212	0.621689	16550.4	206.051	8416.05	207.475	8134.4	204.223	170.72	171.88	169.216	232.588	0.158042	0.0490699	194.728	0.884478	0.883324	0.884646	0.0431593	0.0507503	55.1254	6.94734	5.87413	7818.8	80.6137	0.868271	40139.1	496981	0.513121	4479.91	488.272	2.80951	147.094	2220.7	456.144	75.093	1803.07	266.085	2259.21	341.178	5661.22	26.3427	10.5941	60.6378	5
801	13591.6	38814.5	52406.1	0.8674	0.92765	0.586739	16954.7	213.133	8695.53	214.027	8259.17	212.189	176.829	177.546	176.067	242.377	0.161997	0.0574593	192.547	0.929647	0.929747	0.929292	0.0420847	0.0368781	61.1209	6.65108	5.87479	8561.52	89.425	0.869208	45480.1	485491	0.514258	4573.94	547.869	2.82678	141.911	2371.03	285.476	57.1885	1917.43	348.769	2202.91	405.958	5779.52	25.9092	10.6381	62.5338	5
802	14064	35915.5	49979.5	0.812813	0.93908	0.574448	16810.8	209.965	8553.34	211.495	8257.43	208.631	175.122	176.402	174.003	239.344	0.153875	0.0622814	191.94	0.91777	0.920209	0.916666	0.0543156	0.04894	65.7207	6.64263	5.72075	7899.73	82.1556	0.882922	40527.7	502710	0.514596	4591.05	519.855	2.84693	146.201	2315.41	476.602	84.8697	1799.03	288.785	2275.63	373.655	5811.93	26.3001	10.7953	61.3865	5
803	12560.9	40597	53157.9	0.893108	0.939341	0.596256	16493.4	206.515	7964.97	206.997	8528.43	205.982	172.898	173.326	172.421	236.244	0.152788	0.0437708	191.727	0.899417	0.895353	0.902803	0.0483971	0.0364428	58.8181	6.72792	5.80864	8102.28	84.8352	0.876668	39820.1	505065	0.511788	4557.41	555.207	2.84572	131.277	2157.24	413.434	80.3399	1986.73	343.59	2400.16	423.93	5850.74	26.4125	9.75412	60.6846	5
804	13599.7	36445.7	50045.4	0.817193	0.898238	0.553312	15916.4	204.241	8015.26	206.997	7901.18	201.573	165.014	167.242	162.859	233.909	0.174815	0.0496482	191.866	0.888956	0.894449	0.883931	0.0485382	0.0520925	64.8907	5.78576	5.64999	9321.56	96.9884	0.846296	40425.1	495339	0.515358	4517.27	519.899	2.82299	141.333	2253.9	474.116	86.8445	1789.26	291.721	2263.38	378.566	5738.6	27.3663	10.5796	58.5494	5
805	13114.8	41205.8	54320.6	0.860155	0.929501	0.57331	16435.7	205.891	8624.81	207.586	7810.85	204.386	170.612	172.011	169.368	233.928	0.156862	0.0596872	192.732	0.889996	0.891545	0.889288	0.0492603	0.0395614	61.625	6.53832	5.83931	8284.42	86.0802	0.870059	40720.1	495842	0.512096	4505.99	563.028	2.82919	135.982	2175.48	389.184	77.7752	1941.32	349.27	2330.5	427.045	5716.56	26.4895	10.0708	60.2819	5
806	13242.7	38606.4	51849.2	0.861263	0.931456	0.554169	16597.7	211.522	8166.96	212.766	8430.72	210.505	174.077	175.098	173.242	239.578	0.162255	0.0689041	193.806	0.91527	0.913994	0.917486	0.0540367	0.0546574	59.6964	6.52578	5.81619	8738.79	91.8953	0.869267	43367.1	493151	0.513819	4597.52	543.9	2.84439	138.918	2350.72	337.547	65.8879	1909.26	339.094	2246.8	404.982	5847.9	26.4494	10.4708	61.2292	5
807	14335	36329.6	50664.7	0.920614	0.933315	0.621747	16537.3	208.095	8511.26	211.568	8026	204.707	172.752	175.591	169.981	236.042	0.157572	0.0464535	193.208	0.902551	0.91222	0.893052	0.0437933	0.0485957	56.4618	6.6394	5.80658	8120.07	84.7142	0.869461	40405.2	496711	0.513869	4555.19	528.131	2.81667	149.214	2273.78	448.899	80.4999	1832.51	298.417	2281.41	378.917	5751.98	26.4598	10.7017	61.1815	5
808	13724.4	38446.9	52171.3	0.90266	0.924028	0.586675	16974.1	212.847	8751.11	215.684	8222.94	210.168	175.459	177.805	173.246	241.972	0.160264	0.0406615	192.637	0.927663	0.932233	0.92399	0.0454388	0.0462869	56.313	6.44867	5.77456	8560.43	88.8209	0.863952	43948.7	502091	0.512007	4538.95	540.418	2.82334	142.266	2217.03	330.974	61.9009	1990.95	336.251	2321.92	398.152	5845.11	25.8684	9.93096	62.2516	5
809	13402.7	38697.9	52100.6	0.894309	0.944298	0.619622	16461.7	203.611	7708.24	204.708	8753.44	202.804	171.498	172.456	170.788	231.262	0.143511	0.0519732	193.173	0.877854	0.883405	0.873865	0.044817	0.0405356	59.8697	7.34628	6.05684	8007.16	83.7286	0.877557	36876.6	512726	0.514131	4620.12	544.051	2.84645	140.042	2299.62	544.618	101.966	1775.88	302.043	2320.5	404.009	5870.29	26.9152	10.7611	60.3836	5
81	13073.1	41598.5	54671.6	0.866853	0.927127	0.605078	16664.8	215.063	8116.58	218.54	8548.18	212.018	174.678	177.494	172.208	244.425	0.16881	0.0693022	193.105	0.937677	0.951082	0.926114	0.0665249	0.0489101	61.6109	6.13773	5.66069	9114.94	96.0853	0.873811	47122.7	491624	0.512822	4598.6	574.855	2.86026	137.441	2283.73	239.764	50.4487	2075.1	386.965	2314.86	437.414	5956.92	26.2809	9.71348	61.27	5
810	13027.5	35801.8	48829.3	0.858223	0.92733	0.581523	16659.7	213.28	8293.57	216.017	8366.1	210.59	174.073	176.31	171.868	242.436	0.169078	0.0362258	193.115	0.929148	0.933801	0.924558	0.0494509	0.0425093	61.527	5.95232	5.66539	8972.79	94.4814	0.862857	46597.8	478238	0.51164	4521.71	513.435	2.83806	137.037	2209.88	226.34	41.0386	2085.49	335.359	2311.83	376.398	5757.17	25.9156	9.7699	61.6048	5
811	14882	35385.5	50267.5	0.835817	0.921098	0.564444	16795.9	210.459	8413.26	212.428	8382.67	208.6	175.194	176.874	173.604	242.483	0.156741	0.0624196	190.002	0.931421	0.934355	0.928539	0.0499122	0.044417	61.229	6.48965	5.74482	8333.01	86.6474	0.874662	41796.6	497829	0.515937	4574.28	522.123	2.83402	154.502	2361.71	430.536	77.9044	1782.03	289.717	2212.57	367.621	5772.24	26.2256	11.0268	61.6075	5
812	14335.3	39129	53464.3	0.796734	0.915389	0.542608	16261.2	205.485	8382.66	205.331	7878.53	205.444	167.79	167.653	167.78	237.232	0.171829	0.0665796	190.033	0.903229	0.89886	0.906893	0.0419239	0.0412256	65.9189	6.28997	5.63278	8513.3	87.9544	0.859037	41158.1	499073	0.51377	4487	551.263	2.79993	147.778	2166.01	443.643	83.114	1877.34	320.371	2320.98	403.485	5744.36	26.8128	10.1299	59.8912	5
813	13121	36065.3	49186.3	0.779727	0.926779	0.531978	16360.2	202.519	8153.47	204.28	8206.77	200.891	169.594	171.081	168.219	232.701	0.148474	0.0593543	190.78	0.884746	0.889323	0.880721	0.0464267	0.048127	66.2028	6.98205	5.91567	7908.51	82.0633	0.873554	37625.1	499848	0.51671	4540.69	509.688	2.8391	135.971	2332.52	556.369	101.234	1651.8	272.482	2208.17	373.717	5720.51	26.801	11.2379	59.7659	5
814	14053.3	35139	49192.3	0.919468	0.934884	0.620481	16637.9	208.713	8270.44	209.569	8367.44	207.803	172.984	173.728	172.192	237.071	0.155015	0.0482585	192.934	0.90657	0.907296	0.905593	0.0539205	0.0388868	55.8337	6.77256	5.99844	8136.36	84.7753	0.879389	40359.4	503406	0.513661	4582.97	514.146	2.84794	146.54	2282	432.407	74.681	1868.57	292.925	2300.97	367.606	5799.28	26.4476	10.537	60.9046	5
815	13828.7	38515.7	52344.4	0.89833	0.91915	0.595461	16418.9	205.743	8459.87	208.007	7959.06	203.686	170.241	172.143	168.512	233.417	0.160276	0.0607575	193.353	0.88763	0.893983	0.882143	0.0421351	0.055921	57.8111	6.24324	5.73452	8324	86.367	0.863182	39068.5	508669	0.511225	4545.89	543.578	2.82002	143.61	2121.59	493.375	88.2618	1930.92	311.706	2424.3	399.968	5825.2	26.7134	9.89036	60.4043	5
816	13218.3	38531.3	51749.7	0.927112	0.947116	0.641388	17137.9	211.983	9258.06	213.453	7879.84	210.457	178.432	179.63	177.195	239.011	0.144866	0.054408	193.834	0.917552	0.921206	0.913583	0.0473918	0.0480872	54.6111	7.24423	5.89329	7755.33	81.2378	0.883621	41557.5	497642	0.513717	4582.6	540.702	2.83933	137.712	2348.09	406.962	79.3455	1827.55	323.645	2234.52	402.991	5756.62	25.715	10.9426	62.8831	5
817	13758	36945.8	50703.9	0.85187	0.937433	0.5644	16816.8	204.957	8738.85	205.496	8077.91	204.359	173.01	173.463	172.511	233.173	0.141143	0.0583181	192.35	0.889593	0.886131	0.892806	0.0426626	0.0473178	62.1775	7.46642	5.9231	7606.01	78.4508	0.880552	41177.2	509776	0.513993	4599.4	521.399	2.83062	141.528	2303.62	450.034	81.4422	1845.75	298.429	2295.78	379.871	5840.94	26.6055	10.5835	61.1722	5
818	13624	37361.4	50985.4	0.90291	0.916768	0.618092	16319.1	205.677	8283.69	207.22	8035.44	203.697	169.557	170.84	167.913	233.616	0.164827	0.056467	193.524	0.888287	0.889456	0.885131	0.0462345	0.0604471	57.9379	6.43951	5.69292	8514.09	88.9181	0.864711	40278	505648	0.514415	4561.16	531.981	2.83345	141.947	2285.51	468.648	87.9958	1807	302.039	2275.65	390.034	5875.71	26.9082	10.4005	59.965	5
819	13884.6	37986.7	51871.2	0.928965	0.949654	0.623157	16968.3	206.46	8298.94	207.207	8669.35	205.575	175.182	175.822	174.427	234.664	0.140095	0.0573461	192.654	0.896161	0.899861	0.892128	0.0389847	0.0419082	55.5901	7.5355	6.06883	7268.5	75.2887	0.882805	37309.9	527273	0.514749	4643.4	536.783	2.82991	143.545	2336.16	561.4	103.51	1745.84	289.728	2307.24	393.238	5971.09	26.5004	10.8029	61.9981	5
82	13874.2	37693.2	51567.4	0.901812	0.930059	0.623219	17215.6	212.182	8118.11	214.474	9097.51	210.244	177.659	179.582	176.037	242.093	0.149737	0.0446229	192.131	0.927677	0.930876	0.924851	0.0481539	0.0473367	58.394	6.75466	5.87573	7802.28	80.8389	0.874282	42423.7	501678	0.51399	4559.68	532.213	2.84527	143.168	2271.95	369.784	67.6951	1917.94	321.35	2287.72	389.045	5775.01	25.7144	10.3429	62.4533	5
820	13899.2	38434.9	52334.1	0.915322	0.938862	0.603709	16584.8	209.608	8284.12	210.992	8300.71	208.46	174.031	175.186	173.072	237.641	0.16139	0.0449667	193.681	0.907912	0.908647	0.907127	0.0471418	0.0431895	55.6387	6.76047	5.82398	8177.79	85.726	0.87271	40732.6	492573	0.514858	4571.08	546.527	2.83965	145.538	2341.71	480.343	93.2327	1749.03	307.756	2229.37	400.989	5736.49	26.3379	11.1146	61.2179	5
821	15011	35261.8	50272.9	0.873641	0.922794	0.596992	16492.9	208.14	8460.1	210.15	8032.77	206.05	170.472	172.156	168.731	238.011	0.163924	0.0496819	192.045	0.908129	0.910691	0.905153	0.0470932	0.0444104	60.2987	6.47021	5.57755	8654.52	89.7298	0.859418	42536.7	493803	0.513952	4505.73	520.166	2.81596	155.381	2256.28	390.863	68.9952	1858.59	295.79	2249.46	364.785	5739.64	26.4289	10.4194	60.6177	5
822	13478.9	37711.3	51190.2	0.940182	0.945995	0.636465	16816.2	208.797	8473.46	210.818	8342.71	206.934	175.35	177.023	173.808	236.085	0.146551	0.0472025	193.377	0.903787	0.90911	0.898851	0.0479863	0.0443193	52.7762	6.95965	6.00602	7663.36	79.922	0.882846	41038	496305	0.512306	4564.93	533.119	2.84144	140.313	2240.33	354.453	64.6604	1970.15	328.146	2324.61	392.806	5756.19	26.0717	10.2338	61.7144	5
823	13091.7	38497.3	51589	0.915946	0.932651	0.596253	16639.8	210.608	8058.2	211.515	8581.6	209.663	173.794	174.564	172.987	241.052	0.160023	0.0751679	191.42	0.922023	0.922137	0.922081	0.0489053	0.0480433	56.23	6.4869	5.84606	8516.64	89.0169	0.865043	42972.1	493243	0.512237	4540.12	537.724	2.83054	136.602	2192.47	319.79	59.309	2027.85	341.812	2347.64	401.121	5771.95	26.1984	9.92148	61.3348	5
824	12374.3	37235.3	49609.6	0.914563	0.94595	0.631399	16129.3	201.242	8222.13	203.157	7907.21	199.748	167.7	169.336	166.425	229.479	0.150749	0.0445812	192.529	0.870631	0.87191	0.871623	0.0516223	0.0553684	57.036	7.01845	5.83007	7767.35	80.977	0.882828	39302.1	498833	0.515052	4575.8	517.599	2.84514	128.908	2275.9	537.292	96.3386	1762.61	292.352	2299.9	388.691	5760.24	27.2877	10.7604	59.049	5
825	13700.3	35408.2	49108.5	0.832402	0.926675	0.551333	15821.5	200.746	7806.04	203.027	8015.45	198.792	164.461	166.317	162.875	231.627	0.168286	0.0517658	190.468	0.87765	0.880532	0.876457	0.0503246	0.0408301	63.486	6.48281	5.66455	8492.5	88.3014	0.861523	41479.4	485664	0.516609	4518.9	510.343	2.82892	142.299	2287.69	463.815	82.0755	1767.4	285.969	2231.21	368.044	5683.24	27.5275	10.7879	58.1078	5
826	12966.8	39327.1	52293.9	0.924644	0.934922	0.595824	16577.1	210.381	8471.49	213.07	8105.57	207.489	173.876	176.103	171.483	238.155	0.155743	0.0693257	193.874	0.909414	0.913979	0.90468	0.0670402	0.0421663	55.8746	6.79355	5.79732	8278.44	87.015	0.884088	42569.7	490635	0.513201	4552.42	548.279	2.86504	135.819	2292.93	361.382	70.0206	1898.11	342.439	2259.49	412.46	5761.55	26.2744	10.4338	60.6175	5
827	14814	37065.2	51879.1	0.883343	0.929077	0.620771	16587.6	207.53	8213.08	208.955	8374.52	206.269	172.17	173.338	171.139	234.413	0.15461	0.0522607	194.569	0.892738	0.893908	0.892509	0.044774	0.055786	60.6678	7.0585	5.91705	8304.56	86.6436	0.869618	38370.6	509141	0.516667	4636.12	541.197	2.82636	154.378	2413.56	592.259	110.514	1630.3	276.304	2222.56	386.818	5860.83	26.893	11.5273	61.0911	5
828	14339.6	36916.9	51256.5	0.907777	0.93093	0.643392	16612.7	205.594	8556.29	206.41	8056.38	204.62	171.198	171.909	170.352	232.703	0.152016	0.0496794	193.645	0.884648	0.884784	0.883666	0.0413785	0.0411153	56.768	6.70666	5.85642	7876.33	81.4707	0.869165	38909.9	509717	0.514702	4577.58	528.822	2.81428	147.858	2328.65	485.826	88.6875	1763.1	292.276	2248.93	380.964	5808.81	26.7877	10.8632	60.841	5
829	13244.1	35059.9	48304	0.950183	0.930693	0.632813	16760.4	210.599	8442.8	213.26	8317.6	208.083	174.122	176.348	172.017	238.072	0.151646	0.065878	193.778	0.91125	0.915989	0.906683	0.060889	0.0359901	52.073	6.83271	5.87932	8565.42	89.3829	0.879386	41397.3	505398	0.511461	4579.94	502.657	2.85684	138.165	2215.95	384.593	64.8537	1979.4	299.638	2363.99	364.492	5837.58	26.2628	10.0143	61.1159	5
83	14550.7	40267	54817.8	0.848485	0.917266	0.570809	16293.7	205.868	8106.1	207.484	8187.6	204.242	169.685	171.009	168.353	236.058	0.165519	0.0627908	191.482	0.899052	0.902085	0.896005	0.0459648	0.0507329	62.3056	6.21554	5.65456	8670.43	90.5999	0.863623	41056.1	506497	0.513425	4559.71	570.671	2.82986	151.545	2222.66	417.199	82.7985	1919.85	336.327	2337.04	419.126	5911.61	26.8906	9.94327	60.0223	5
830	13130.9	35383.4	48514.4	0.89539	0.944159	0.583052	16506	205.82	8351.35	207.761	8154.69	203.85	172.458	174.094	170.8	233.51	0.148289	0.0535637	193.189	0.889943	0.894193	0.88509	0.0505104	0.0433444	56.9854	7.11879	5.92495	8212.25	85.9113	0.882998	41094.4	498057	0.514947	4633.2	507.114	2.84853	137.346	2379.35	469.488	83.1933	1784.37	286.575	2253.86	369.768	5823.14	26.8692	10.9991	60.6	5
831	13802.1	38303	52105.1	0.910658	0.934179	0.599071	16874.2	209.873	8681.18	211.478	8193.01	208.024	175.496	176.837	173.956	236.709	0.155662	0.0367142	194.38	0.905548	0.908613	0.901472	0.0381773	0.0462569	56.1324	6.59168	5.82893	7810.94	81.2027	0.873316	42020.3	495889	0.512283	4532.63	541.306	2.81591	143.285	2276.16	348.797	66.8095	1907.68	331.212	2256.47	398.021	5790.6	25.909	10.33	62.2108	5
832	12930.3	34782.2	47712.5	0.896247	0.925638	0.615518	16617.7	205.499	8088.75	206.692	8528.98	204.417	171.685	172.683	170.78	234.141	0.154624	0.0521122	192.75	0.890637	0.890428	0.891088	0.0425469	0.0425316	59.9746	6.73813	5.80676	7769.51	80.2263	0.875581	39113.9	511242	0.514762	4556.42	492.22	2.82525	133.43	2293.27	498.109	86.218	1765.04	272.572	2263.15	358.79	5851.24	26.6016	10.6269	60.687	5
833	13394.8	37024.4	50419.2	0.893265	0.926916	0.607212	16513.8	210.066	8412.92	211.661	8100.88	208.349	172.156	173.495	170.714	237.924	0.161374	0.033434	193.835	0.908382	0.911183	0.904723	0.0560864	0.0400911	59.4686	6.33952	5.68097	8498.43	88.7771	0.869987	42923.3	485034	0.51307	4534.27	526.126	2.83251	139.707	2275.41	353.118	65.8333	1905.74	320.585	2258.86	386.418	5696.86	26.3539	10.4991	60.826	5
834	15094.7	37789.9	52884.6	0.890493	0.928645	0.602566	16764	209.761	8758.37	212.711	8005.64	206.727	174.508	176.926	172.017	237.817	0.158115	0.0546491	193.676	0.909411	0.917206	0.901897	0.0393252	0.0417801	58.8038	6.41626	5.62513	8216.19	85.587	0.865459	42916.5	489335	0.514232	4538.26	550.988	2.81816	156.891	2312.76	387.722	74.048	1837.78	320.049	2225.5	394.097	5708.43	26.042	10.7594	61.8986	5
835	14417.2	36260.5	50677.7	0.92973	0.910467	0.607197	15941.9	202.461	8154.42	204.238	7787.44	200.743	166.41	167.878	164.985	230.115	0.168858	0.0609483	193.759	0.870173	0.875167	0.865373	0.0441844	0.043186	53.3614	6.13562	5.49939	8942.26	93.4989	0.858778	42653.3	479994	0.516	4561.06	530.483	2.82386	150.573	2332.01	442.399	81.7076	1786.65	298.203	2229.05	379.91	5715.8	27.4543	10.8767	58.9058	5
836	13279.3	35076.7	48356	0.923899	0.939219	0.611701	17781.2	216.862	9150.18	218.616	8630.98	215.074	184.107	185.573	182.599	244.444	0.140878	0.0418249	193.856	0.94276	0.948172	0.937443	0.0437389	0.0402008	53.837	7.23778	5.83562	7787.41	80.8337	0.88619	45588.6	500575	0.509543	4592.21	501.009	2.84572	137.6	2199.44	217.975	36.4505	2174.8	326.958	2392.77	363.409	5846.23	24.9648	9.54695	64.7477	5
837	13157.7	36698.3	49856	0.878233	0.925438	0.577799	16270	205.125	8152.15	205.2	8117.89	205.051	169.867	169.925	169.812	234.038	0.161441	0.0503841	192.895	0.888547	0.885088	0.891793	0.0469147	0.0441354	59.7186	6.2752	5.66276	8465.94	88.553	0.867696	39661.1	499678	0.514062	4537.05	521.641	2.83838	137.513	2237.7	484.57	86.9454	1814.78	297.182	2299.35	384.128	5812.61	26.7066	10.3594	59.91	5
838	14126.1	34635.8	48761.8	0.937788	0.935547	0.61297	17354	216.289	8863.99	218.711	8490.01	213.889	180.396	182.444	178.367	244.661	0.151247	0.0583186	193.361	0.942681	0.946778	0.937849	0.0512267	0.0569803	51.1906	7.04886	6.01067	8327.33	86.8634	0.879994	46522.8	491821	0.513373	4580.65	507.783	2.84519	146.964	2376.51	235.125	41.6104	1969.01	319.209	2204.13	360.819	5845.62	25.4164	10.3986	63.4409	5
839	12422.5	36142.4	48564.9	0.946141	0.946049	0.644872	16401.3	202.468	8383.53	203.677	8017.73	201.24	169.999	171.061	168.919	229.654	0.146028	0.0284827	193.184	0.870669	0.868997	0.872779	0.0429354	0.0419156	53.2071	7.16983	5.95993	7886.55	81.9855	0.876229	39306.3	510832	0.514231	4628.33	504.082	2.82279	128.829	2302.37	510.962	88.5572	1815	286.696	2325.96	375.253	5859.53	27.2782	10.6401	60.2426	5
84	14904.1	35290.8	50194.9	0.826642	0.920823	0.563298	16559.5	209.983	8355.69	212.062	8203.78	207.88	172.364	174.069	170.64	240.164	0.169094	0.0537924	191.976	0.917616	0.919976	0.915355	0.0449402	0.0501946	64.3592	6.35897	5.70968	8979.28	93.6202	0.86047	44135.5	497568	0.512415	4550.47	522.4	2.82246	155.117	2226.7	324.347	56.1967	1999.43	311.087	2323.78	367.284	5853.6	26.4357	9.924	61.0685	5
840	13970.9	35828.3	49799.2	0.929733	0.931281	0.622528	16294.1	206.963	8059.2	208.052	8234.87	206.238	169.759	170.666	169.156	237.267	0.162674	0.0433578	191.53	0.904028	0.90175	0.908054	0.0507012	0.0583146	53.8204	6.57493	5.74936	8697.82	90.9417	0.861659	41717.8	490812	0.514065	4506.57	521.034	2.83053	145.955	2208.5	398.896	70.3432	1899.18	304.735	2298.07	375.079	5722.11	26.5617	10.2574	60.0637	5
841	12749.8	37456.4	50206.2	0.841979	0.9248	0.59227	16091.7	204.545	8050.24	205.681	8041.41	203.426	167.779	168.713	166.858	233.649	0.164699	0.0587534	192.158	0.890213	0.887989	0.892582	0.05059	0.0644174	63.2508	6.61531	5.87821	8627.78	90.2416	0.864283	40279.5	500261	0.51408	4540.78	523.474	2.83678	133.114	2264.83	429.523	79.8359	1846.42	310.524	2275.95	390.359	5805.59	27.0805	10.381	59.2399	5
842	12409.3	36102.8	48512.1	0.854613	0.913761	0.581623	16231.9	204.461	7850	206.833	8381.93	202.136	169.271	171.212	167.367	234.843	0.160878	0.0296208	191.309	0.892167	0.89583	0.887094	0.0494812	0.0565776	62.8413	6.6136	5.72227	8797.29	91.8399	0.868091	38747.4	508284	0.514875	4589.02	505.425	2.84524	129.429	2249.56	539.601	93.8707	1799.86	282.125	2339.46	375.996	5866.22	27.1301	10.4955	59.5141	5
843	14136.8	38143	52279.8	0.915843	0.92969	0.607356	16770.7	208.414	8933.82	210.326	7836.83	206.37	173.384	174.996	171.658	236.171	0.15514	0.0582182	193.251	0.90285	0.906031	0.899666	0.0429453	0.0398481	57.2954	6.87899	5.79202	8028.93	83.1124	0.871165	41370	495480	0.51502	4528.78	540.533	2.8204	146.251	2328.4	427.391	83.1663	1772.99	311.116	2200.38	394.282	5701.5	26.1483	10.9551	61.4849	5
844	13729.9	36822.6	50552.5	0.860392	0.928815	0.587893	15997.5	203.329	8145.12	205.278	7852.34	201.293	166.081	167.674	164.417	232.323	0.159554	0.0516445	192.033	0.881821	0.887488	0.875992	0.0644034	0.0350572	60.4786	6.6167	5.75796	8432.11	87.6286	0.868172	40700.9	496569	0.5156	4545.48	522.875	2.84679	142.409	2301.66	491.251	90.2516	1752.57	290.215	2243.82	380.467	5750.71	27.4265	10.7842	58.3186	5
845	13140.5	36164.3	49304.7	0.899686	0.919302	0.610428	17507.3	219.984	8982.07	221.54	8525.24	218.613	182.868	184.115	181.767	251.029	0.162484	0.0363185	191.402	0.971284	0.975322	0.967648	0.0354034	0.0459538	56.4656	6.10898	5.72462	8856	92.6562	0.860729	49884.8	483396	0.510047	4565.22	515.084	2.82022	137.337	2181.51	147.176	25.9409	2236.54	351.806	2383.72	377.747	5872.42	25.0054	9.32	64.8364	5
846	12703.9	37254.4	49958.3	0.819993	0.914119	0.545021	16044.4	200.038	7960.14	201.443	8084.29	198.842	167.017	168.224	165.985	230.192	0.159366	0.0471414	190.629	0.870751	0.871559	0.870419	0.0405452	0.0527715	63.7869	6.50078	5.63896	8457.49	88.0495	0.86495	37242.6	501422	0.516888	4564.86	520.126	2.83344	132.104	2314.52	580.609	106.998	1669.72	281.023	2250.33	388.022	5787.69	27.3993	11.0604	58.8888	5
847	12642.9	40865.7	53508.7	0.958717	0.9426	0.638271	16946.5	206.802	8927.74	208.911	8018.8	204.485	175.242	177.039	173.272	232.287	0.144723	0.0506789	194.819	0.88623	0.889295	0.883082	0.0373719	0.0429729	48.7966	7.24172	6.02912	7420.56	76.9504	0.881983	38706.4	517382	0.51222	4598.41	552.901	2.82543	130.677	2256.58	485.806	94.1174	1856.02	328.107	2341.83	422.224	5864.57	26.3395	10.4177	61.939	5
848	13290.3	36731.4	50021.7	0.921231	0.9281	0.586288	15951.2	203.85	8123.85	204.691	7827.39	203.147	166.9	167.567	166.356	233.182	0.169522	0.054238	191.843	0.886717	0.884969	0.890015	0.0497456	0.054972	54.6554	6.35716	5.7134	8398.91	88.1457	0.863199	41398.5	477020	0.516573	4548.29	523.512	2.83287	139.139	2335.48	489.917	90.8915	1722.89	293.481	2212.81	384.373	5607.5	27.281	11.2156	58.9928	5
849	13516.3	38092.3	51608.6	0.914938	0.938178	0.626819	16803.1	205.811	8671.91	207.051	8131.24	204.329	173.226	174.28	171.968	232.007	0.147088	0.0540698	194.466	0.884279	0.888151	0.879027	0.0381948	0.0419637	57.358	7.10111	6.00235	7662.8	79.0993	0.872394	38738.2	523367	0.512146	4593.13	530.279	2.81585	138.765	2217.52	494.232	88.44	1881.38	303.073	2375.61	391.513	5905.76	26.6411	10.1564	61.3212	5
85	13260.2	39572.8	52833	0.777278	0.902409	0.548782	15908.3	196.7	7968.29	197.192	7939.98	196.196	163.729	164.165	163.279	224.468	0.156785	0.0495142	192.754	0.844599	0.842051	0.847918	0.0374094	0.0518049	67.6663	6.40118	5.58629	8424.6	86.9946	0.863891	36832.8	515616	0.513236	4545.34	545.191	2.8137	136.651	2202.43	536.804	103.308	1806.1	305.233	2342.91	408.54	5854.48	27.7916	10.2435	58.2503	5
850	13079.2	40263.5	53342.6	0.868234	0.928845	0.587045	15644.4	196.713	7830.75	198.039	7813.69	195.435	163.103	164.191	162.057	225.686	0.159145	0.047764	191.488	0.851386	0.848903	0.853401	0.0461671	0.0464303	61.1083	6.50641	5.8497	8395.34	87.8022	0.869693	37347.2	503688	0.516402	4588.21	556.846	2.83734	136.616	2295.38	582.502	114.618	1710.33	305.613	2292.83	420.23	5801.55	28.1366	10.8836	57.5769	5
851	13362.3	37246.2	50608.5	0.931354	0.932262	0.625555	17269.6	214.617	9003.26	216.56	8266.3	212.817	179.793	181.42	178.292	242.05	0.154534	0.0513297	194.012	0.930236	0.938589	0.922067	0.0474581	0.0483631	52.8918	6.66158	5.79646	8315.88	86.4946	0.87749	45137.6	493689	0.511984	4579.52	527.245	2.84488	138.99	2281.62	271.714	49.7385	2026.18	338.516	2297.9	388.255	5824.09	25.5303	10.0525	63.1102	5
852	13079.6	37254.2	50333.8	0.879067	0.928015	0.565252	16605.1	206.674	8325.39	207.767	8279.67	205.666	172.748	173.678	171.897	236.702	0.155451	0.0554201	191.26	0.903709	0.903486	0.904276	0.0445472	0.0566649	59.9643	6.73426	5.87446	8128.29	84.6355	0.874655	39566.2	520077	0.512962	4609.54	523.726	2.83996	136.082	2225.19	479.579	83.8613	1904.77	303.782	2384.35	387.644	5996.17	26.7114	9.9696	60.8267	5
853	12924.4	33449.1	46373.6	0.894181	0.93333	0.575364	16777.4	213.425	8398.94	215.45	8378.49	211.4	175.42	177.084	173.765	243.437	0.161303	0.0408707	192.314	0.932765	0.936995	0.929072	0.0522835	0.0424769	56.9669	6.71059	5.68005	8822.77	92.0783	0.869423	48050.7	482533	0.513652	4558.79	483.835	2.82276	134.967	2372.15	221.625	37.9549	1965.01	310.914	2186.64	348.869	5831.44	26.0766	10.3983	62.075	5
854	13731.3	33833	47564.3	0.925938	0.937467	0.650996	16238.6	203.533	7903.57	204.293	8335.06	202.769	169.251	169.883	168.614	231.574	0.158664	0.0577021	193.497	0.876689	0.873013	0.880977	0.0415372	0.0413377	55.7125	6.9992	5.88884	8348.96	86.7288	0.864601	38992.5	499600	0.515614	4532.93	494.203	2.82742	142.798	2305.6	511.622	86.7202	1715.71	264.685	2227.33	351.406	5761.42	26.8508	10.9591	59.7535	5
855	12923.6	39314.2	52237.8	0.911213	0.938754	0.607081	16906.9	210.961	8849.07	211.911	8057.88	209.788	176.11	176.923	175.108	238.356	0.155548	0.0594605	193.958	0.912274	0.910336	0.912266	0.0453429	0.0488891	55.7757	6.69771	5.7621	8206.72	85.787	0.874156	41784.7	502095	0.51549	4599.05	544.648	2.83842	134.745	2421.41	421.682	86.1937	1755.96	323.709	2177.64	409.902	5866.17	26.1569	10.9865	62.0688	5
856	12856.6	37820.7	50677.3	0.867818	0.942544	0.604888	16911.3	207.327	8858.21	209.244	8053.05	205.368	174.727	176.401	173.015	235.858	0.141642	0.0529094	191.879	0.903346	0.906022	0.900694	0.0472102	0.0478699	61.6676	7.17125	5.95787	7760.63	80.5694	0.883191	41209.3	508066	0.513455	4609.62	525.134	2.84534	133.295	2259.91	449.311	81.2254	1900.4	310.614	2349.71	391.839	5823.17	26.3389	10.3907	61.5774	5
857	13374.5	37664.5	51039	0.890499	0.93596	0.597306	16713.6	208.081	8275.4	210.824	8438.18	205.533	172.698	174.994	170.578	235.832	0.159803	0.0472631	193.86	0.897613	0.904169	0.890987	0.0368959	0.0357189	60.2084	6.61157	5.74346	8033.01	83.0317	0.862372	42500.9	495032	0.513097	4524.1	527.328	2.80575	138.061	2255.43	347.583	65.5651	1921.09	323.702	2268.67	389.267	5768.6	26.2537	10.2005	61.5036	5
858	12387	34817.8	47204.8	0.789902	0.91938	0.513887	15834.4	203.314	8256.73	203.582	7577.66	202.91	164.987	165.218	164.638	234.056	0.17299	0.0598745	190.397	0.890458	0.890438	0.890973	0.0527986	0.0443796	66.1548	6.22929	5.60949	8909.93	93.1011	0.859549	43062.7	477570	0.516385	4525.33	493.424	2.83429	129.27	2276.31	430.144	76.1748	1818.87	287.979	2249.01	364.154	5654.49	27.4124	10.6844	58.3092	5
859	13085.4	39860	52945.5	0.902956	0.925034	0.622177	15929.3	198.435	7946.64	199.485	7982.66	197.606	165.571	166.43	164.9	227.26	0.160589	0.0516517	191.98	0.857377	0.857364	0.858233	0.0359259	0.05093	59.4408	6.36625	5.72033	7969.91	82.8992	0.866386	38056.9	502725	0.516515	4553.79	548.438	2.81524	135.575	2302.83	575.917	111.976	1675.04	300.886	2250.96	412.863	5781.25	27.63	10.9763	58.6951	5
86	13985.3	40300.2	54285.6	0.833417	0.917811	0.563833	16308.8	205.922	8145.85	207.427	8162.98	204.542	168	169.221	166.878	236.922	0.173467	0.0632874	191.103	0.902366	0.903037	0.902196	0.0366061	0.0527133	63.7573	6.21158	5.57526	8462.09	87.0893	0.850473	41257	497838	0.514783	4500.21	558.831	2.79499	143.945	2205.61	454.842	88.6989	1839.76	326.187	2294.6	414.886	5732.72	26.8245	10.3399	60.0963	5
860	12367.4	35257.3	47624.7	0.898383	0.930128	0.610992	16180	208.489	7730.3	209.172	8449.68	208.304	169.289	169.9	169.088	236.15	0.168913	0.0657678	194.207	0.899502	0.899587	0.900998	0.0574698	0.0448785	59.7227	6.32677	5.73421	8816	92.8414	0.864257	41009.7	484409	0.515862	4551.45	501.473	2.84297	130.134	2351.59	445.329	81.7236	1754.53	289.615	2199.86	371.338	5701.89	26.8523	11.0547	59.7626	5
861	14000.1	40075.9	54076	0.865066	0.92031	0.598208	16222.5	203.992	7933.47	205.92	8289.03	202.093	167.762	169.288	166.255	233.524	0.160253	0.0487307	192.001	0.887608	0.895067	0.880037	0.0473383	0.0393118	60.8901	6.75669	5.70414	8493.83	87.7809	0.86177	39123.2	501119	0.514505	4519.61	558.989	2.81665	144.965	2221.67	519.904	102.245	1778.04	311.779	2297.94	414.025	5733.39	26.9592	10.6017	59.5818	5
862	14579.1	34756.7	49335.9	0.909703	0.934979	0.601365	16939.9	206.612	8488.23	207.705	8451.71	205.554	174.839	175.757	173.947	235.029	0.145513	0.0530764	192.577	0.896939	0.893699	0.900058	0.0345536	0.0501941	54.7435	7.16796	6.04975	7778.33	80.1009	0.876638	40527.7	518894	0.514609	4640.15	508.122	2.81968	150.186	2341.74	508.933	86.3195	1789.47	271.617	2298.4	357.937	5887.84	26.6	10.87	61.9006	5
863	14000.6	37841	51841.6	0.885363	0.925121	0.611354	16580	203.858	8465.09	206.352	8114.89	201.491	171.168	173.28	169.159	233.349	0.151536	0.0463915	191.311	0.887664	0.896068	0.879992	0.0351055	0.044241	59.0701	6.86021	5.90527	8036.3	82.9897	0.870128	40601	507008	0.514187	4572.63	535.391	2.81053	144.393	2259.67	478.537	87.4123	1834.43	303.586	2312.97	390.998	5799.09	26.7922	10.5356	60.8087	5
864	12651.6	33812.8	46464.4	0.837168	0.911909	0.542927	15362.4	199.161	8204.12	201.761	7158.32	196.529	160.439	162.512	158.335	229.042	0.178409	0.058635	191.254	0.864346	0.869336	0.86014	0.0529045	0.0501261	64.3136	6.07064	5.49991	9110.79	95.6126	0.855511	40652.9	481193	0.517515	4510.23	487.732	2.81838	132.64	2313.82	540.998	94.6022	1655.41	260.49	2196.41	355.093	5668.23	28.1459	11.174	57.0415	5
865	13246.7	39389.4	52636.1	0.863008	0.922175	0.598956	17494.4	220.25	8857.15	222.678	8637.23	217.815	182.771	184.784	180.759	250.021	0.163212	0.0488735	193.039	0.96435	0.970971	0.95756	0.0410638	0.0530226	62.2097	6.4932	5.71428	8885.71	92.723	0.864498	49927.1	483612	0.512068	4585.26	549.886	2.8226	138.205	2314.94	184.331	36.4027	2085.99	375.278	2270.32	411.681	5846.88	25.1508	10.0524	64.65	5
866	13272.8	35341.4	48614.2	0.78571	0.902264	0.544145	15515.7	200.326	8025.99	201.741	7489.67	198.817	161.434	162.559	160.229	230.551	0.177186	0.0684406	190.922	0.872886	0.875292	0.870193	0.0569128	0.0519847	67.0964	6.03308	5.56154	9110.76	94.9734	0.856425	38040.2	485865	0.518801	4513.2	506.752	2.83132	138.321	2330.41	578.486	105.446	1604.3	262.985	2182.79	368.431	5667.28	27.9532	11.3568	57.0914	5
867	14415.7	34145.8	48561.5	0.900791	0.938433	0.613898	17121.3	212.411	8643.87	214.211	8477.38	210.662	177.729	179.221	176.28	240.601	0.144471	0.071987	193.163	0.924711	0.931438	0.917775	0.0488662	0.0485245	57.4126	6.83455	5.87355	8051.64	84.8231	0.876846	43842.6	492309	0.512128	4555.38	507.029	2.86025	150.965	2272.59	273.008	46.4427	2009.78	309.621	2282.79	356.064	5823.55	25.4701	9.9945	62.6814	5
868	13232.2	40104.4	53336.6	0.910076	0.939669	0.629748	16809.4	207.99	8296.27	208.03	8513.08	207.964	174.984	174.997	174.979	235.13	0.154775	0.0560773	194.038	0.895377	0.887582	0.902556	0.0397971	0.0456075	55.8532	6.88297	5.91842	7909.52	82.3035	0.878934	43469.9	500252	0.509792	4591.24	554.159	2.82902	137.426	2136.66	344.991	63.85	2109.58	352.882	2454.57	416.732	5823.35	26.3596	9.55169	61.7103	5
869	13128.3	36096	49224.3	0.927372	0.938429	0.609338	15931.1	200.467	7780.16	201.489	8150.95	199.482	166.459	167.321	165.624	228.269	0.161328	0.0550565	192.893	0.864425	0.862956	0.865591	0.0474453	0.0546396	53.2339	6.4766	5.88306	8251.85	86.0551	0.870952	38653.9	505500	0.51473	4582.61	514.214	2.83519	136.92	2277.59	544.939	97.8116	1760.08	279.482	2305.01	377.294	5835.02	27.6618	10.6598	58.5383	5
87	13193.5	36813.8	50007.3	0.923228	0.923254	0.640205	16457.8	211.17	8237.51	214.029	8220.31	208.566	172.434	174.786	170.276	239.92	0.166814	0.0812296	193.36	0.915397	0.920696	0.911286	0.0526158	0.0503567	55.9968	6.19965	5.50246	8634.44	90.5968	0.862585	43459.8	492211	0.51297	4542.37	524.118	2.82407	138.162	2239.91	367.659	66.3567	1934.81	319.599	2302.47	385.956	5830.28	26.3757	10.129	61.066	5
870	14773.7	39787.6	54561.2	0.91014	0.929347	0.633716	15757.7	198.675	8037.94	199.009	7719.78	198.423	165.583	165.856	165.373	225.019	0.154292	0.0732095	194.037	0.849193	0.845872	0.853501	0.0548801	0.0294012	58.1794	6.63598	5.7503	8478.67	89.1649	0.877704	37983	495051	0.514048	4596.37	573.512	2.86339	155.289	2251.13	534.361	102.449	1810.88	315.774	2345.24	418.222	5765.11	27.7493	10.4942	57.9095	5
871	13751.8	35568.9	49320.6	0.903059	0.94098	0.615494	16854.4	206.38	8375.86	209.018	8478.56	203.839	174.26	176.555	172.052	234.704	0.146833	0.0453824	192.733	0.895381	0.900951	0.89002	0.0410493	0.0455644	57.7923	7.30831	6.03264	7628.14	78.8474	0.883775	40177.5	504170	0.514693	4583.02	509.125	2.82617	142.034	2373.99	416.976	74.6805	1792.05	292.411	2209.03	367.092	5780.74	26.3971	10.9732	61.5555	5
872	13945.6	36763.5	50709.1	0.912081	0.920305	0.628631	16654.9	209.745	8363.27	210.737	8291.66	208.723	173.476	174.282	172.646	237.554	0.163592	0.0409887	194.279	0.906566	0.906085	0.907359	0.0440434	0.0369071	58.6006	6.36492	5.71008	8392.98	87.3759	0.866872	41115.4	502846	0.515149	4577.85	526.84	2.81816	145.047	2348.65	471.674	86.3602	1757.53	295.433	2229.2	381.793	5829.98	26.464	10.9134	61.4367	5
873	12164.4	36598.2	48762.6	0.875154	0.934834	0.600526	16237.8	203.489	8428.93	204.994	7808.92	201.852	168.492	169.737	167.137	231.445	0.156491	0.0541392	192.792	0.879706	0.881337	0.877359	0.0429592	0.0564406	60.07	6.67501	5.82682	8091.96	84.2117	0.869166	41396.9	494601	0.514089	4565.5	507.209	2.81683	126.505	2276.15	444.558	80.2109	1844.79	300.493	2289.35	380.704	5780.19	27.0571	10.5659	59.9453	5
874	12511.4	38269.1	50780.5	0.86034	0.92232	0.585832	16828.2	208.093	8606.51	209.064	8221.69	207.179	173.954	174.762	173.192	235.838	0.152834	0.0449729	193.336	0.900555	0.901051	0.900242	0.0410213	0.0475286	61.8927	6.82029	5.95988	8158.5	84.2556	0.869291	40525.3	506382	0.512995	4553.17	524.024	2.82005	129.099	2234.1	441.111	81.8583	1877.96	313.066	2319.07	394.925	5758.82	26.2245	10.4697	61.612	5
875	13241.9	36058.6	49300.5	0.883271	0.921157	0.580253	15613.2	202.056	7990.62	203.352	7622.53	200.666	164.059	165.12	162.91	231.429	0.163598	0.0545296	191.946	0.876353	0.878774	0.87397	0.064598	0.0460187	57.8584	6.03786	5.57732	8914.2	94.1231	0.867137	38916.2	483370	0.51565	4516.53	520.294	2.84769	139.622	2295.98	484.435	89.3772	1736.12	291.295	2220.56	380.672	5699.32	27.4837	10.8915	57.8037	5
876	14439.1	38675.4	53114.5	0.914047	0.939753	0.606228	16759.5	208.473	8883.56	211.099	7875.93	205.781	174.714	176.889	172.483	236.935	0.14869	0.0534563	192.226	0.907316	0.914574	0.900398	0.0498126	0.043963	54.8908	7.01316	5.94119	7913.26	82.4698	0.878	40294.9	501675	0.512647	4566.42	551.881	2.84285	150.101	2218.54	427.101	78.5621	1920.78	323.219	2347.88	401.781	5747.63	26.2322	10.356	61.3331	5
877	13076	39949.8	53025.8	0.898602	0.934113	0.613163	16468.5	205.382	8304.37	206.535	8164.15	204.22	171.004	171.965	170.035	234.191	0.156507	0.0591207	192.625	0.891881	0.895131	0.888693	0.0412863	0.0492752	58.2177	6.74993	5.76776	8105.89	84.3934	0.870979	40741	501980	0.51656	4626.35	551.503	2.82833	135.963	2378.96	538.24	107.303	1709.15	308.237	2247.39	415.54	5825.62	27.0256	11.1672	60.5854	5
878	13800.5	35805.8	49606.2	0.81797	0.925832	0.547017	15944.7	204.571	7739.75	206.359	8204.99	202.918	167.423	168.922	166.039	234.634	0.16581	0.0570544	191.924	0.890425	0.894771	0.88679	0.0557748	0.0565966	64.3911	6.3248	5.65523	8814.03	92.9842	0.862754	38444.7	501037	0.513955	4574.18	522.16	2.84299	145.143	2207.83	544.567	95.1006	1821.78	281.916	2366.35	377.017	5835.22	27.3543	10.3632	58.9656	5
879	14401.4	36722.5	51123.8	0.898046	0.938704	0.614929	16584.7	208.179	8276.46	209.826	8308.21	206.584	172.901	174.205	171.641	234.629	0.149845	0.0627416	194.41	0.895409	0.896621	0.894111	0.0598302	0.0444443	59.1001	6.89609	5.96577	8061.73	84.3885	0.88298	40231.2	508892	0.514354	4594.55	534.538	2.86392	150.773	2366.43	418.924	80.1457	1809.2	303.619	2228.12	383.765	5920.88	26.5366	10.59	60.5328	5
88	14644.2	34749	49393.2	0.862025	0.929301	0.590663	17055.1	208.871	8782	211.807	8273.08	205.8	175.469	177.955	172.865	237.901	0.150943	0.0507976	192.314	0.908774	0.918274	0.898351	0.0351498	0.0587068	60.6949	6.86331	5.88876	7920.71	81.5896	0.869565	44560.6	491148	0.513624	4559.51	508.759	2.81867	150.79	2271.86	359.383	60.8507	1928.27	297.118	2287.66	357.969	5729.52	25.988	10.351	62.2993	5
880	12927.8	36634.9	49562.7	0.835064	0.912109	0.560522	16251.4	206.931	7462.71	208.347	8788.68	205.698	168.955	170.11	167.954	237.634	0.169659	0.0585486	191.831	0.904001	0.907188	0.901649	0.0439333	0.0471991	63.8391	6.34134	5.61116	8663.45	90.0622	0.85454	41148.7	501144	0.51337	4515.91	515.192	2.81075	134.411	2187.17	436.741	77.6535	1892	303.128	2328.74	380.781	5815.8	26.757	10.0341	60.1008	5
881	12784.5	37256.5	50041	0.910482	0.932103	0.624132	16764.5	212.279	8340.25	213.176	8424.23	211.316	175.287	176.029	174.492	242.66	0.162215	0.0508691	191.911	0.929335	0.9298	0.928487	0.048054	0.0417667	55.013	6.66387	5.68944	8301.79	86.9066	0.871317	43624.6	496236	0.51281	4557.08	523.896	2.82915	133.562	2242.92	352.706	64.6586	1961.45	325.675	2314.16	390.334	5832.22	26.0343	10.1287	61.9407	5
882	12901.4	40634.4	53535.8	0.914114	0.929237	0.63215	17423.1	216.171	8967.61	218.01	8455.51	214.248	179.364	180.887	177.771	244.964	0.155066	0.0626014	193.115	0.942296	0.946874	0.937445	0.0464427	0.0363351	56.0962	6.91643	5.85386	8176.37	84.3352	0.87024	46218.9	504099	0.511497	4561.56	550.987	2.8265	132.84	2238.71	252.359	50.4798	2070.49	367.667	2322.85	418.147	5883.85	25.455	9.7622	63.4766	5
883	12146.7	36358.7	48505.3	0.862578	0.932298	0.568404	17049	211.71	8365.35	213.261	8683.6	210.417	176.799	178.097	175.72	241.865	0.155859	0.0448675	191.596	0.927441	0.932538	0.923641	0.0396568	0.0483314	60.9471	6.72356	5.88043	7731.01	80.1972	0.874281	42763.5	496101	0.514287	4547.19	502.583	2.81339	125.752	2303.31	355.727	64.8697	1888.15	311.962	2243.88	376.831	5738.73	25.8262	10.65	62.7117	5
884	11695.9	34755.7	46451.6	0.825894	0.934157	0.561604	16584.8	203.764	8273.08	205.158	8311.7	202.4	171.69	172.842	170.561	232.432	0.148633	0.036864	192.315	0.88368	0.885267	0.881595	0.0382958	0.0566987	64.7477	6.87138	5.8625	7795.55	80.616	0.87547	37380	512585	0.516496	4607.02	478.446	2.81915	120.556	2392.55	581.97	101.361	1632.5	256.529	2214.47	357.89	5835.5	26.9216	11.4548	60.7705	5
885	12499.3	33871.9	46371.1	0.931541	0.925986	0.611687	16421	209.175	8654.08	210.201	7766.92	208.175	170.267	171.076	169.485	238.188	0.169823	0.0628595	192.636	0.910794	0.911112	0.910775	0.0539893	0.035152	53.1068	6.76485	5.69847	8892.92	92.553	0.860302	42460.2	493908	0.516656	4536.21	482.165	2.84244	130.216	2365.88	430.972	75.5235	1739.36	276.425	2170.33	351.949	5790.06	26.6057	10.8536	60.0754	5
886	12822.7	37790.5	50613.1	0.918209	0.937784	0.602705	16382.8	204.794	8394.69	206.099	7988.12	203.407	169.988	171.058	168.846	231.123	0.156959	0.0736047	194.695	0.877224	0.877276	0.87677	0.048228	0.0558213	55.2557	6.71472	5.76552	7801.4	81.2501	0.874228	38998.4	497487	0.51453	4551.01	524.622	2.83504	133	2312.42	503.332	95.5105	1735.26	296.111	2238.59	391.622	5731.1	26.7792	10.9353	60.0345	5
887	14227.9	37461.4	51689.2	0.87416	0.929764	0.59648	15797.7	200.666	8084.07	200.003	7713.67	201.432	165.154	164.594	165.796	229.419	0.159907	0.0555208	192.128	0.867338	0.861338	0.87379	0.0588084	0.0502293	60.7548	6.63435	5.70945	8628.49	90.3331	0.873913	40068.4	490157	0.516016	4570.42	541.463	2.84752	148.8	2306.14	512.547	95.9003	1751.74	296.763	2264.29	392.663	5725.98	27.7227	10.8885	57.9897	5
888	14923.4	34791.2	49714.7	0.892895	0.933161	0.597562	16733	211.483	8136.76	213.644	8596.23	209.418	175.181	176.99	173.462	241.149	0.162111	0.0632737	192.826	0.920654	0.919268	0.922102	0.0488904	0.0321743	58.2314	6.64175	5.67425	8877.92	93.1942	0.870911	45105.4	499576	0.512028	4592.73	521.902	2.84222	156.548	2265.51	279.902	48.5391	2047.32	316.815	2327.22	365.354	5974.28	26.2199	9.78799	61.6984	5
889	13764.3	38578.1	52342.4	0.917545	0.940543	0.626129	16891.2	206.9	8679.6	208.342	8211.62	205.26	174.982	176.227	173.571	233.328	0.146175	0.0578057	194.249	0.889155	0.890646	0.887311	0.0414868	0.0457638	56.8752	6.78961	5.7911	7449.7	77.2839	0.881221	40898.1	495388	0.513874	4525.9	541.424	2.84063	142.517	2306.4	407.286	79.4182	1812.21	319.49	2219.5	398.908	5703.2	25.915	10.7236	61.5742	5
89	13366.7	37703.6	51070.3	0.912782	0.926393	0.620584	16560	204.821	7984.91	206.126	8575.11	203.883	170.346	171.418	169.568	232.675	0.152056	0.0562155	193.531	0.883552	0.883717	0.884092	0.0455818	0.061026	56.0318	6.87739	5.88068	8189.97	84.7239	0.874669	41477.5	506220	0.513093	4603.37	527.87	2.83038	138.192	2238.83	433.6	77.1564	1930.94	312.521	2364.54	389.678	5839.56	26.9674	10.2193	60.4107	5
890	15018.4	41906.5	56924.9	0.842181	0.918685	0.559216	15844	202.433	7802.52	203.169	8041.44	201.714	165.888	166.495	165.294	231.327	0.162198	0.0554888	192.644	0.876479	0.877858	0.8749	0.0546562	0.0545799	62.9441	6.3391	5.62286	8649.53	90.3283	0.866462	38101.8	498326	0.514507	4552.62	594.452	2.82661	156.979	2247.86	555.423	115.139	1749.33	322.334	2304.75	437.473	5777.36	27.4992	10.7472	58.6117	5
891	12455.4	37183.6	49639	0.905617	0.941001	0.608315	16890.3	212.954	8447.74	215.261	8442.58	210.719	177.098	179.031	175.217	241.502	0.152229	0.0438061	193.027	0.927135	0.931787	0.923096	0.0479301	0.0343616	56.2682	6.61894	5.76444	8458.75	89.4465	0.870801	42715.2	488400	0.514099	4596.68	525.485	2.85136	131.539	2341.09	358.478	67.7547	1897.11	326.191	2255.59	393.945	5784.97	25.8495	10.6758	62.4508	5
892	12622.6	33775.3	46398	0.78795	0.909011	0.543605	16404.8	209.497	8684.68	211.599	7720.14	207.244	170.593	172.283	168.789	240.126	0.174756	0.0664634	190.697	0.91959	0.925659	0.913489	0.0478781	0.0428696	66.1095	6.07569	5.68138	8844.94	92.2794	0.857659	42720.4	491395	0.514498	4518.75	483.263	2.83188	131.358	2241.69	395.701	66.5919	1881.37	285.314	2277.07	351.906	5731.74	26.5172	10.3786	60.2754	5
893	13681.2	38427.9	52109.1	0.873126	0.931692	0.567144	16724.9	208.371	8572.72	208.682	8152.21	208.001	173.56	173.822	173.257	238.11	0.153886	0.0514192	191.603	0.909256	0.906502	0.912364	0.0467942	0.0491095	59.3518	6.98554	5.83626	8085.38	84.0239	0.877058	40869.5	501594	0.514647	4574.08	541.229	2.83183	142.189	2318.79	449.013	85.7034	1806.27	313.336	2255.29	399.04	5772.08	26.3585	10.9043	61.352	5
894	14432.5	35087	49519.5	0.920039	0.926755	0.60253	17249.7	209.388	8925.08	211.003	8324.65	207.874	177.459	178.819	176.189	237.345	0.146533	0.045029	192.895	0.909314	0.912021	0.906771	0.0299796	0.0598928	52.7396	6.97447	5.98877	7587.36	78.0522	0.871957	42785.3	507648	0.513933	4562.88	507.734	2.81108	148.184	2353.97	331.758	59.1889	1877.15	300.361	2208.91	359.55	5860.03	25.7826	10.5405	63.0156	5
895	12346.5	40167.6	52514.1	0.873495	0.928194	0.600066	16427.8	206.036	8214.65	207.408	8213.15	204.615	170.638	171.772	169.467	233.388	0.156799	0.0446325	193.714	0.887341	0.887918	0.886407	0.0455395	0.0567593	62.1374	6.61002	5.84226	8224.43	85.4397	0.868659	39340.5	508570	0.51149	4534.06	543.636	2.81507	128.07	2161.49	465.725	89.6766	1906.84	325.889	2372.56	415.565	5804.74	26.637	10.0486	60.546	5
896	12374.7	38717.1	51091.9	0.947759	0.947791	0.620861	17215.5	208.013	8948.51	209.7	8267.01	206.203	176.626	178.056	175.085	235.831	0.135807	0.0386292	193.045	0.902747	0.903761	0.901166	0.0366033	0.0575641	49.8611	7.4808	5.99154	7091.4	73.0614	0.886813	38509.7	518927	0.514619	4630.12	525.82	2.81659	127.546	2376.45	524.623	99.9938	1729.05	298.28	2253.67	398.274	5861.25	26.1792	11.1823	62.9243	5
897	14239.3	33383.8	47623.2	0.827674	0.916932	0.570378	16361.9	208.37	8158.62	210.419	8203.24	206.375	171.02	172.689	169.393	237.693	0.169295	0.0583035	192.595	0.905906	0.909439	0.901327	0.0446264	0.0466031	65.1579	6.43621	5.67729	8852.52	92.7592	0.860509	42406.8	490863	0.514681	4538.95	498.53	2.82968	149.037	2310.92	400.364	67.8576	1827.66	281.635	2228.02	349.493	5772.42	26.5454	10.6555	60.5154	5
898	12490.8	37767.6	50258.4	0.877635	0.936183	0.579952	16890.4	213.292	8752.22	216.035	8138.21	210.303	175.397	177.638	172.954	242.431	0.15508	0.0496131	192.299	0.931712	0.938937	0.923624	0.0573073	0.0430322	59.3506	6.46565	5.93066	8363.41	87.1778	0.872431	42943.8	501447	0.511809	4561.24	522.663	2.84267	130.037	2212.92	324.748	60.8678	2023.57	331.758	2348.32	392.626	5848.23	26.0272	9.86097	61.8303	5
899	13983.4	32595	46578.4	0.812245	0.927931	0.548369	16873	213.241	8563.52	214.851	8309.5	211.56	176.786	178.129	175.402	242.868	0.160236	0.0566628	192.339	0.932564	0.935009	0.929612	0.0487214	0.0488028	64.0699	6.74055	5.85188	8435.44	88.5511	0.869262	44286.9	487790	0.51282	4555.79	487.495	2.83936	146.583	2276.86	306.893	49.3526	1972.04	291.56	2278.93	340.912	5769.98	25.8632	10.2537	62.2314	5
9	13242.7	32042.9	45285.7	0.850838	0.92715	0.588342	16392	206.287	8126	207.08	8265.99	205.585	170.53	171.191	169.948	234.159	0.159651	0.0628387	193.735	0.890021	0.889555	0.891106	0.0540453	0.0549734	62.8481	6.54373	5.74481	8321.38	86.5189	0.873285	40037.2	496260	0.515916	4552.19	470.289	2.8431	137.518	2373.82	467.559	77.8958	1710.81	254.875	2178.37	332.771	5744.27	26.7824	11.1237	59.8687	5
90	13490.7	35747.6	49238.3	0.811379	0.925465	0.573214	16346.6	207.966	8182.84	209.542	8163.76	206.591	170.537	171.861	169.379	238.464	0.167512	0.0435754	191.749	0.909044	0.910674	0.908029	0.044372	0.0506643	65.5572	6.37025	5.54112	8321.97	87.0167	0.862138	41527.8	487470	0.516083	4522.04	513.821	2.81529	140.823	2338.6	443.494	81.9175	1739.95	291.081	2183.44	372.998	5715.23	26.5294	11.0352	60.6425	5
900	13148.7	37210.2	50358.9	0.93878	0.927705	0.622128	16645.3	205.431	7897.43	206.506	8747.9	204.428	172.456	173.369	171.609	233.721	0.151926	0.0590859	193.334	0.886782	0.886759	0.887173	0.0404702	0.0575734	52.3333	6.54083	5.70613	7864.85	81.6385	0.875887	40573.4	501923	0.513183	4546.53	520.654	2.82555	136.012	2271.72	399.133	73.8918	1875.68	310.749	2274.81	384.641	5819.73	26.4453	10.3472	60.9977	5
901	14161.7	34782.8	48944.5	0.881904	0.933461	0.589534	16593.9	207.949	8134.05	208.515	8459.89	207.281	173.44	173.92	172.873	236.262	0.160627	0.0584041	193.34	0.900898	0.901015	0.900036	0.0449842	0.0415717	58.958	6.70911	5.82879	8307.69	86.7488	0.870055	40223.3	499392	0.515679	4582.76	510.327	2.84138	147.82	2377.44	478.224	84.6803	1727.09	277.827	2205.32	362.507	5782.59	26.5333	11.0976	60.8951	5
902	12429.2	35742	48171.2	0.8625	0.928963	0.605475	16784.8	209.661	8671.48	211.881	8113.37	207.301	173.702	175.545	171.74	237.479	0.155122	0.0468483	193.54	0.909609	0.917228	0.900656	0.0445984	0.0477015	60.9253	6.98003	5.88506	8152.01	84.4048	0.866376	43178.7	498656	0.511291	4508.43	499.585	2.82071	128.866	2190.01	311.357	54.5984	2007.06	316.121	2318.42	370.719	5802.43	25.9726	9.82793	61.6054	5
903	14193.3	41015	55208.3	0.889172	0.935531	0.580337	16316.7	202.63	8020.88	204.081	8295.82	201.326	169.733	170.961	168.628	230.778	0.148605	0.0680529	192.719	0.875749	0.876013	0.87515	0.0481623	0.0499022	59.3384	7.18512	5.98558	7938.4	82.6662	0.880092	39461	511470	0.513804	4629.28	574.009	2.84006	147.549	2276.24	501.36	97.2944	1851.69	329.166	2353.05	426.461	5874.06	27.3093	10.4852	59.7705	5
904	13526.7	36526.2	50052.9	0.913058	0.940476	0.61697	17218.3	214.575	8407.85	216.013	8810.45	213.228	179.667	180.859	178.543	242.045	0.152928	0.0450758	194.542	0.929036	0.936409	0.922014	0.0394715	0.0430376	57.1577	6.77842	5.84147	7906.46	82.7355	0.877092	43809.8	497915	0.510019	4568.36	521.79	2.82083	141.012	2193.38	298.756	52.297	2076.23	328.481	2374.98	380.778	5793.21	25.4641	9.90433	63.6785	5
905	13573.2	35835.4	49408.6	0.89974	0.918208	0.609123	16766	213.105	8684.66	214.5	8081.33	211.593	174.894	176.056	173.627	241.074	0.164608	0.0659257	193.699	0.924298	0.928763	0.92007	0.0483847	0.0540614	57.9024	6.17369	5.59532	8673.98	90.5198	0.861925	45209.6	486495	0.512233	4522.95	514.666	2.826	141.5	2262.03	286.848	51.7265	1974.06	321.44	2260.91	373.166	5773.59	25.9013	10.1204	61.8894	5
906	12636.1	35216.4	47852.5	0.852402	0.91587	0.572633	16323	206.829	8335.47	208.697	7987.54	204.852	169.639	171.171	168.01	237.029	0.162174	0.056376	191.227	0.903061	0.902262	0.903298	0.055117	0.0383581	62.8268	6.46872	5.79581	8659.11	90.3041	0.871003	40456.9	500553	0.515603	4570.62	497.566	2.83456	131.359	2329.05	462.48	80.8823	1779.09	285.325	2241.57	366.207	5781.6	26.9941	10.9188	59.8824	5
907	14365.4	33331	47696.5	0.880286	0.931316	0.597712	16943.8	209.492	8680.19	211.206	8263.63	207.914	175.159	176.584	173.853	237.292	0.151453	0.0509228	193.623	0.907801	0.912361	0.904385	0.0448058	0.0466609	59.3626	6.93917	5.85597	8080.1	83.6378	0.871929	41214.8	501709	0.515045	4546.86	492.117	2.82888	148.34	2339.06	453.602	75.7873	1754.21	267.99	2207.81	343.777	5731.21	26.0314	11.056	61.8504	5
908	14478.9	33605.1	48084	0.896395	0.924274	0.579877	16554.9	208.685	8394.93	209.669	8159.97	207.512	172.231	173.018	171.288	239.106	0.155323	0.0929484	191.036	0.915012	0.915066	0.913716	0.0573323	0.0434244	56.3945	6.52431	5.78535	8328.19	87.065	0.880502	42034.8	496305	0.515529	4577.23	500.973	2.84802	151.127	2385.86	379.551	65.9064	1811.82	283.94	2191.37	349.847	5830.97	26.5475	10.8653	60.6358	5
909	13514.8	37683.6	51198.3	0.881084	0.92343	0.586952	16372	204.681	8181.7	206.263	8190.32	202.909	169.894	171.211	168.42	234.638	0.159831	0.0406285	191.321	0.893149	0.896178	0.889759	0.0453044	0.0589096	59.1068	6.30693	5.69882	8175.91	84.7767	0.873721	39638.8	497525	0.513563	4514.56	531.282	2.82846	140.114	2205.8	458.509	83.8157	1850.26	307.352	2308.77	391.168	5727.2	26.6171	10.4431	60.0559	5
91	12964.2	35598.3	48562.5	0.881218	0.938914	0.603236	16604.2	204.614	8529.18	206.973	8075.06	202.24	173.071	175.062	171.068	232.466	0.149812	0.0397136	192.756	0.885549	0.888595	0.882205	0.0451704	0.0544634	59.6491	7.07747	6.06806	7894.02	82.4371	0.882039	41629.2	494610	0.513316	4587.95	503.667	2.85626	134.763	2261.54	405.565	69.6099	1920.84	299.294	2326.41	368.904	5754.05	26.6042	10.322	60.5042	5
910	12608.4	34894.7	47503.1	0.814437	0.914492	0.55747	16039.4	201.35	8354.05	203.832	7685.34	198.418	165.91	167.981	163.457	230.844	0.168504	0.0593555	191.696	0.873778	0.88129	0.865282	0.0328586	0.0383106	67.1934	6.16647	5.65699	8237.06	85.4247	0.859308	37271.9	503949	0.517571	4544	490.997	2.79689	130.372	2353.06	596.084	105.787	1594.86	254.838	2190.94	360.625	5783.2	27.4368	11.3643	59.3148	5
911	12638.3	36367.6	49005.8	0.859618	0.937228	0.569518	16932.4	210.304	8527.72	213.437	8404.66	206.972	176.059	178.658	173.312	241.297	0.147742	0.0428957	190.633	0.924667	0.930288	0.918329	0.054842	0.0498207	60.8941	7.11522	5.96064	8090.4	84.2085	0.882493	41582.7	504779	0.513629	4560.95	508.822	2.84806	131.228	2285.22	385.011	68.2661	1890.72	309.328	2275.73	377.594	5808.84	26.0262	10.439	61.6699	5
912	13927.3	37482.4	51409.7	0.916037	0.938854	0.607011	16558.5	204.857	8469.82	206.522	8088.7	203.105	172.594	174.012	171.104	233.018	0.146894	0.0644569	192.821	0.887863	0.891954	0.88349	0.0514188	0.0430186	53.9936	7.09453	5.85882	7746.09	81.1167	0.890632	41965.7	488412	0.514769	4582.75	536.353	2.84764	145.226	2362.61	418.628	78.3632	1801.51	312.764	2220.14	391.127	5738.91	26.6461	10.9946	60.5771	5
913	13993.2	37152.2	51145.4	0.844313	0.918059	0.589464	16356.5	204.115	8775.69	204.737	7580.82	203.6	169.111	169.614	168.696	232.871	0.158898	0.0512347	192.129	0.885475	0.8837	0.888729	0.0369279	0.0512047	64.2611	6.35104	5.73177	8427.81	87.2322	0.862403	39357.4	507631	0.514884	4564.87	529.692	2.802	144.715	2286.09	499.72	91.1395	1779.05	293.838	2278.77	384.977	5831.3	27.0401	10.7229	60.3469	5
914	12612.1	32087.7	44699.8	0.767595	0.895074	0.542933	16507.1	213.125	7827.94	213.447	8679.2	212.742	171.966	172.207	171.673	244.984	0.180815	0.0525825	191.374	0.936507	0.935997	0.937136	0.0435364	0.0499866	68.4278	5.78473	5.64456	9796.77	102.192	0.843004	47359.5	478523	0.515078	4524.05	465.558	2.80867	131.487	2317.47	275.441	45.126	1931.14	288.945	2206.58	334.071	5731.45	26.3501	10.5304	61.2267	5
915	13497.5	40875.4	54372.9	0.907229	0.939904	0.60814	16465	202.475	7918.66	203.539	8546.37	201.758	170.403	171.283	169.813	230.896	0.149432	0.0324231	192.569	0.873788	0.878334	0.871428	0.0392197	0.0509356	55.408	7.08909	5.92368	7818.14	80.859	0.876631	36962.1	519811	0.514579	4612.48	560.764	2.81836	139.282	2299.61	568.595	111.954	1744.28	309.529	2312.87	421.482	5890.54	27.1655	10.8201	60.3345	5
916	13462.1	37355	50817.1	0.809561	0.92806	0.542938	16925.3	212.323	8493.76	213.864	8431.56	210.96	175.323	176.595	174.188	242.547	0.161393	0.0562366	191.959	0.930429	0.934357	0.926916	0.0531686	0.0332691	65.232	6.63525	5.7959	8310.25	86.2233	0.870212	43347.5	496632	0.515518	4536.48	525.991	2.84154	139.412	2344.85	395.307	76.0966	1796.33	310.483	2191.64	386.579	5750.68	25.9339	10.8142	61.6399	5
917	13719.6	37184.6	50904.2	0.917694	0.930113	0.652113	16598.5	207.639	8587.04	209.859	8011.46	205.412	172.093	173.942	170.241	234.284	0.155046	0.0542889	194.577	0.892587	0.896656	0.888992	0.0519167	0.0501033	58.4949	6.84271	5.80531	8344.87	86.6271	0.876345	42699.5	497802	0.514557	4590.49	526.486	2.83268	142.071	2341.54	451.696	83.0261	1797.26	301.388	2248.95	384.415	5792.28	26.7192	10.8592	60.7297	5
918	13378.3	36369.1	49747.4	0.893352	0.942445	0.628839	16479.3	203.969	8498.61	205.433	7980.68	202.081	171.531	172.781	169.933	229.849	0.150604	0.0653083	194.703	0.873602	0.877733	0.868095	0.0434366	0.0395209	60.2359	7.15628	6.05299	7865.33	81.7855	0.877555	36708.3	517595	0.515752	4640.9	515.139	2.83405	138.78	2367.62	603.167	107.224	1670.12	269.135	2273.29	376.359	5900.45	27.1879	11.1591	60.2977	5
919	14083.8	32989.6	47073.4	0.917197	0.935774	0.618013	16773.7	209.17	8672.78	209.59	8100.88	208.742	173.019	173.344	172.69	236.507	0.155585	0.0657427	193.718	0.904557	0.902113	0.907065	0.0437435	0.0552906	57.3286	6.93973	5.86621	8076.38	83.7216	0.867534	41745	496234	0.51535	4543.4	486.279	2.82077	145.779	2362.97	405.423	69.1931	1775.01	271.307	2180.43	340.5	5729.64	26.2353	11.0071	61.5001	5
92	13548	41173.4	54721.4	0.824664	0.925631	0.561056	15474.9	199.246	7368.45	199.373	8106.49	198.821	162.941	163.021	162.619	228.899	0.170022	0.0447838	191.379	0.864009	0.862018	0.865799	0.0535112	0.0531775	63.7057	6.17702	5.72209	8967.54	94.5336	0.861046	39352.4	499473	0.513056	4563.35	576.244	2.84527	142.717	2134.02	519.847	101.67	1909.48	331.857	2429.33	433.528	5853.09	28.0196	9.82707	57.3123	5
920	13600.1	38341.3	51941.3	0.904917	0.937858	0.59909	16677.9	209.803	8392.4	212.077	8285.52	207.669	174.006	175.899	172.227	238.269	0.153021	0.0515913	193.042	0.910922	0.9141	0.90976	0.0536047	0.0543253	57.0564	6.54609	5.75864	7997.6	83.9145	0.879949	42385.5	484430	0.513132	4541.81	542.859	2.83792	142.154	2283.96	348.723	67.2862	1909.13	333.418	2257.85	400.704	5668.69	26.0963	10.6205	61.4747	5
921	13932.9	35716.9	49649.7	0.848144	0.916848	0.580511	16837.8	211.401	8431.05	212.344	8406.71	210.525	174.011	174.758	173.318	242.465	0.165086	0.0578733	191.029	0.930156	0.930231	0.930781	0.0425001	0.0360204	62.4825	6.28465	5.76583	8725.25	90.0832	0.862545	44298	493476	0.513439	4536.16	513.031	2.8141	143.953	2262	318.121	56.0184	1956.04	313.06	2274.16	369.079	5770.66	26.1089	10.2582	61.7884	5
922	12495.2	36341	48836.2	0.879646	0.932594	0.57938	16058.8	204.182	8267.88	204.697	7790.87	203.565	168.133	168.526	167.657	232.413	0.163276	0.0551178	192.33	0.884488	0.879549	0.889478	0.052801	0.0553155	59.0184	6.35102	5.83954	8368.64	87.6234	0.869151	41964.7	487611	0.512456	4562.3	510.851	2.84582	130.673	2174.47	394.406	68.56	1993.42	311.618	2387.83	380.178	5725.72	27.1853	9.97318	59.0399	5
923	13223.9	37537.1	50761	0.904108	0.921009	0.592268	16500	206.459	8086.02	208.077	8413.96	204.912	171.134	172.476	169.848	234.554	0.157725	0.046352	193.148	0.89379	0.897996	0.889374	0.0463736	0.0415599	58.3374	6.49328	5.8677	8695.4	90.4458	0.865062	40409.8	497354	0.516483	4570.84	525.979	2.83605	137.148	2393.33	450.652	86.5376	1726.86	302.294	2177.51	388.831	5755.47	26.7409	11.1946	60.3914	5
924	13171.9	39942.2	53114.1	0.882301	0.93229	0.609644	16237.2	204.833	8381.63	206.691	7855.59	203.03	169.563	171.156	168.014	232.92	0.15995	0.0443725	192.843	0.884665	0.891153	0.878957	0.0506219	0.0549119	61.3377	6.47812	5.73002	7969.78	83.5181	0.873912	37565.1	507071	0.514471	4582.74	556.047	2.83964	137.83	2253.32	577.629	112.928	1751.79	305.289	2329.42	418.217	5865.89	27.0762	10.5536	59.7695	5
925	13679.5	35150.7	48830.2	0.845965	0.918463	0.581815	16528.3	210.33	8144.67	211.589	8383.61	209.12	173.045	174.079	172.05	241.227	0.165908	0.0643941	191.811	0.919706	0.921188	0.918731	0.0411298	0.0434381	62.1831	6.36856	5.52598	8567.41	89.56	0.859257	45314.8	471663	0.514478	4489.41	511.85	2.81202	143.086	2310.57	306.536	55.357	1872.3	313.407	2178.83	368.764	5628.9	26.0051	10.754	61.4793	5
926	13984	38949.5	52933.5	0.88994	0.933588	0.610704	15948.9	199.21	8333.97	200.271	7614.89	197.951	166.237	167.129	165.184	225.674	0.155609	0.068009	193.749	0.853076	0.85697	0.84836	0.0519974	0.0471445	61.0709	6.91565	5.83116	7869.85	82.0604	0.880504	38480.4	497178	0.517028	4558.87	549.45	2.84546	145.318	2384.32	554.59	111.762	1619.96	292.37	2174.55	404.132	5753.76	27.54	11.3341	58.289	5
927	13353.2	32218.1	45571.3	0.850153	0.927322	0.572292	16985.9	212.114	8255.46	214.474	8730.45	209.971	176.651	178.623	174.864	241.733	0.154394	0.0539628	192.84	0.924224	0.929943	0.920049	0.0465853	0.0523278	61.4463	6.40477	5.69954	8337.45	86.9914	0.8749	44236.4	503026	0.511256	4582.03	475.256	2.8354	139.305	2223.4	310.043	48.9864	2048.6	286.965	2358.64	335.951	5907.99	25.9368	9.80678	62.4282	5
928	13255.9	39099.7	52355.7	0.962327	0.940635	0.637505	16656.6	211.034	8167.27	213.133	8489.35	209.123	174.978	176.716	173.391	237.492	0.160709	0.047184	195.256	0.90673	0.910488	0.903611	0.0474226	0.0468881	48.1875	6.55748	5.85462	8194.75	85.9573	0.869353	42119.6	496501	0.513834	4588.07	548.609	2.83537	138.904	2337.18	378.945	75.7371	1871.94	333.969	2250.89	409.706	5869.42	26.2993	10.456	61.5806	5
929	12141.7	35249.2	47390.9	0.932959	0.942005	0.602093	17227.4	210.101	8579.48	211.662	8647.89	208.73	177.819	179.166	176.633	237.612	0.143504	0.049174	193.732	0.909257	0.912693	0.906588	0.036284	0.0425888	51.3231	7.35763	5.98443	7456.92	77.2468	0.877829	41397	509458	0.512879	4586.94	490.163	2.82563	125.701	2321.98	368.893	65.0308	1896.07	299.431	2264.96	364.462	5867.6	25.7753	10.4191	63.0626	5
93	13861.1	36520.8	50381.8	0.829286	0.922098	0.546804	16234.1	205.354	8046.53	208.529	8187.57	202.25	169.91	172.546	167.333	235.831	0.160844	0.0680937	190.867	0.898517	0.909471	0.887566	0.0509396	0.0437176	62.399	6.42071	5.65401	8513.42	89.2563	0.869459	38931.2	505327	0.514993	4593.4	525.974	2.8445	144.981	2306.79	513.665	92.0108	1772.94	288.982	2286.61	380.993	5884.14	27.0962	10.6321	59.7272	5
930	13536.5	36281.4	49817.9	0.862905	0.921933	0.566777	16594.3	209.721	8414.02	211.109	8180.28	207.948	172.271	173.41	170.813	240.536	0.165527	0.0504665	191.198	0.919283	0.918348	0.918871	0.0456589	0.0400297	61.2645	6.52925	5.63283	8776.11	91.0957	0.8639	45130.4	487773	0.513437	4522.68	518.382	2.82348	140.621	2248.97	281.968	51.0423	1991.74	326.719	2273.71	377.762	5789.51	26.2824	10.0517	61.0541	5
931	14271.5	37458.5	51730	0.9117	0.93871	0.577476	17566	215.319	9412.76	218.122	8153.26	212.016	181.339	183.691	178.581	243.905	0.144427	0.0374897	192.42	0.942077	0.947954	0.935185	0.0422764	0.0549695	55.6006	7.03271	5.96734	8021.74	82.8847	0.880255	47421.9	494634	0.510561	4572.21	534.968	2.82661	147.499	2264.62	173.638	31.6605	2133.94	355.808	2307.58	387.469	5888.73	25.2335	9.62019	64.1721	5
932	13725	38537.6	52262.7	0.868111	0.939485	0.607657	17080.1	211.191	9023.42	213.559	8056.69	208.823	176.062	178.052	174.066	239.467	0.150382	0.0438029	193.012	0.917562	0.922094	0.912469	0.0441517	0.0447592	62.3073	7.20642	5.9104	7931.85	81.9113	0.874856	42303.2	507795	0.513455	4577.4	539.909	2.81569	141.6	2315.38	375.754	71.1512	1886.26	327.158	2262.02	398.309	5834.67	26.0389	10.5268	62.5409	5
933	14190.9	38300.6	52491.6	0.927991	0.932409	0.620684	16748	211.134	8984.79	212.985	7763.18	208.651	174.269	175.813	172.206	238.455	0.159622	0.0684418	193.713	0.914392	0.919895	0.90663	0.0574654	0.0491505	53.3031	6.6067	5.83028	8140.83	85.1129	0.876817	42187.6	488237	0.51372	4522.58	545.821	2.85201	147.685	2246.4	391.562	73.552	1884.62	324.585	2276.18	398.137	5665.94	26.0153	10.5184	61.1532	5
934	13800.9	32295.4	46096.4	0.891802	0.926619	0.598416	17161.2	214.89	8874.38	216.384	8286.77	213.205	177.802	179.048	176.393	244.465	0.164661	0.0515401	192.853	0.93869	0.941439	0.93512	0.0424305	0.0475439	58.8176	6.80398	5.67441	8489.66	88.0894	0.868725	45938.8	486232	0.515038	4541.47	476.159	2.81396	142.673	2379.29	322.004	53.6342	1840.17	279.852	2162.18	333.487	5705.23	25.662	10.9515	63.0211	5
935	14474.9	37573.9	52048.8	0.86217	0.937868	0.584526	15454.2	194.625	7988.92	195.674	7465.24	193.31	161.589	162.439	160.519	222.81	0.150975	0.0648224	191.535	0.839322	0.840735	0.837015	0.0579592	0.0461944	62.9643	6.87911	5.90406	8444.17	88.5964	0.877274	34936.5	501115	0.518157	4644.5	544.499	2.86104	151.619	2367.29	683.158	126.783	1594.05	266.098	2277.21	392.88	5779.99	28.7088	11.4835	56.632	5
936	13887.3	39302.9	53190.1	0.904833	0.938636	0.611831	17345.6	209.851	8866.58	211.51	8479.02	208.031	179.548	180.948	178.018	237.492	0.137999	0.0697617	193.497	0.908618	0.915257	0.90088	0.0336396	0.0367695	57.227	7.25192	5.80641	7103.95	73.5994	0.889693	39520.4	505640	0.515151	4615.09	551.491	2.82261	143.746	2431.22	495.701	99.3568	1688.17	308.388	2183.87	407.745	5798.87	25.7565	11.5215	63.5661	5
937	12794.4	39499.3	52293.7	0.90846	0.931461	0.590859	17324.7	216.233	8705.92	217.904	8618.82	214.379	180.748	182.134	179.205	245.567	0.156753	0.0617316	192.442	0.945964	0.946574	0.945677	0.048225	0.0420876	54.9497	6.64447	5.86096	8516.04	88.809	0.876701	45558.4	499216	0.513424	4615.82	545.36	2.84538	133.16	2361.09	275.971	54.6451	1978.76	357.555	2254.74	412.2	5900.1	25.6539	10.3965	63.3417	5
938	14274	37936.2	52210.2	0.923657	0.944718	0.622408	16376.8	203.658	8413.01	205.312	7963.81	202.379	170.076	171.47	168.991	231.21	0.150085	0.0292445	193.285	0.879236	0.88477	0.875639	0.0498463	0.0471616	52.7449	7.00819	5.84345	7850.2	81.5394	0.879661	40564.8	497114	0.513787	4597.19	541.242	2.83542	148.071	2295.86	462.393	85.3205	1838.94	307.851	2301.34	393.171	5740.25	27.078	10.729	59.96	5
939	12627.2	35329	47956.2	0.827372	0.916542	0.570495	16393.6	208.349	8228.1	209.148	8165.52	207.72	170.017	170.657	169.517	239.165	0.174051	0.0581546	191.234	0.913613	0.912729	0.91558	0.0455255	0.0499717	65.3473	6.1323	5.60819	8600.23	89.1796	0.853667	42900.9	488102	0.515447	4493.37	496.55	2.81749	130.589	2255.96	395.543	70.1498	1841.87	295.811	2237.41	365.961	5683.76	26.5303	10.5194	60.2361	5
94	13937.6	38588.5	52526.1	0.909189	0.924434	0.599575	16359.7	204.694	8339.24	205.321	8020.49	203.859	169.319	169.833	168.634	232.031	0.158682	0.064723	193.506	0.883527	0.879066	0.887583	0.0469522	0.0643231	56.0485	6.78744	5.8485	8552.47	88.7534	0.866727	41658.5	499640	0.514423	4586.44	544.515	2.83179	144.359	2281.54	459.525	86.7359	1845.37	313.42	2304.9	400.156	5765.48	27.1368	10.6005	59.8056	5
940	13012.2	36977.5	49989.7	0.845095	0.924302	0.569369	16127	204.677	8223.33	205.864	7903.68	203.269	167.815	168.788	166.66	233.921	0.163877	0.043013	191.773	0.890606	0.893432	0.88745	0.0475968	0.0527489	63.2455	6.21241	5.78142	8337.35	87.013	0.859769	39941.9	491980	0.513628	4483.29	519.071	2.8302	135.415	2184.28	457.471	83.8775	1841.55	299.779	2299.02	383.656	5683.29	26.7152	10.3582	59.3614	5
941	13004.4	34032.7	47037.1	0.883664	0.938928	0.604152	17051.8	213.37	8786.1	215.557	8265.65	210.909	177.869	179.715	175.798	242.627	0.160687	0.0437852	192.629	0.932132	0.938357	0.925784	0.042308	0.0504265	59.2475	6.69618	5.82897	8458.82	88.5782	0.871308	48248	474180	0.513385	4530.83	489.597	2.83403	135.521	2368.15	203.329	36.6475	1959.35	317.428	2162.68	354.076	5734.49	25.5119	10.4042	62.7738	5
942	13026.5	37583	50609.4	0.88365	0.919963	0.586977	16679	209.556	8166.83	211.663	8512.2	207.585	172.507	174.248	170.871	238.897	0.163613	0.0588443	192.638	0.910492	0.913909	0.907314	0.036892	0.0403482	58.4208	6.34889	5.78204	8675.95	89.9602	0.8571	43161.5	489864	0.515931	4531.03	523.436	2.81042	134.979	2382.81	375.405	73.7857	1772.81	314.671	2148.22	388.457	5743.45	26.2126	11.0048	61.5479	5
943	13862.5	37881.6	51744.1	0.861526	0.918409	0.560589	15884.9	199.868	7368.92	201.234	8516	198.681	164.905	166.034	163.918	228.968	0.161736	0.0535501	192.392	0.864188	0.865737	0.862432	0.0471283	0.0529541	61.511	6.40272	5.72728	8637.47	89.7466	0.861622	38413.1	504458	0.515941	4571.83	537.647	2.82815	143.796	2286.23	598.402	111.273	1687.19	282.578	2285.6	393.85	5793.04	27.8074	10.9218	58.2634	5
944	14152.9	32584.9	46737.9	0.877209	0.925116	0.574978	16668.4	209.895	8406.81	212.991	8261.56	206.744	173.271	175.819	170.68	237.306	0.160416	0.0622325	194.491	0.903332	0.910263	0.896094	0.0510403	0.0590891	58.8209	6.6071	5.73825	8653.84	89.9345	0.866435	43186.4	490240	0.513105	4525.31	484.973	2.8293	146.946	2279.52	347.752	55.7002	1898.04	282.327	2245.79	338.027	5713.72	26.1859	10.4732	61.1697	5
945	13206.4	35740.5	48947	0.890909	0.934339	0.59726	16720.9	212.224	8643.98	213.134	8076.9	211.117	176.014	176.75	175.124	241.343	0.156617	0.0628934	192.488	0.925541	0.924178	0.926854	0.0535413	0.0458598	59.6862	6.47169	5.83417	8484.64	89.313	0.875992	43770	490150	0.511231	4566.16	513.068	2.83865	138.642	2219.99	272.004	47.8114	2074.17	326.615	2346.17	374.426	5822.61	26.0394	9.8168	61.8503	5
946	13440.4	37559.7	51000.1	0.90534	0.935284	0.595124	16728.1	209.321	8814.86	210.519	7913.27	207.834	174.914	175.898	173.693	237.003	0.152652	0.0470747	193.422	0.906519	0.908802	0.903507	0.0484211	0.0493616	57.4359	6.77279	5.75466	8019.15	83.7904	0.878255	41363	491948	0.513311	4558.82	532.655	2.83865	140.415	2281	394.17	73.1919	1883.65	319.048	2277.82	392.24	5725.21	26.1097	10.5906	61.5693	5
947	13144	37403.3	50547.3	0.872034	0.912163	0.584487	15897.2	205.4	8374.03	206.2	7523.21	204.431	166.274	166.94	165.467	235.492	0.172073	0.0641399	191.087	0.898296	0.897955	0.898445	0.0525337	0.0438174	60.2582	5.92568	5.63076	8878.7	93.0537	0.858546	39878.5	491319	0.514596	4522.75	529.043	2.81924	137.494	2212.43	475.715	87.8869	1834.61	303.662	2310.32	391.549	5732.21	27.2445	10.4802	59.0241	5
948	14632.6	32381.1	47013.7	0.813812	0.92517	0.561388	16084.6	203.272	8422.68	203.385	7661.96	203.004	166.971	167.063	166.751	233.665	0.166031	0.0633884	190.998	0.886007	0.881588	0.890957	0.0402404	0.0677814	65.9702	6.44576	5.62631	8594.57	89.3611	0.858768	42205.2	490463	0.514159	4546.61	488.222	2.80548	152.059	2227.14	461.883	73.0132	1857.59	263.149	2319.47	336.162	5708.12	27.2372	10.4705	59.5927	5
949	14159.3	39495.4	53654.7	0.891808	0.917018	0.575313	15815.9	200.582	8283.91	200.932	7532.01	200.271	164.005	164.314	163.723	228.357	0.169135	0.0592052	192.785	0.863463	0.859171	0.869378	0.0434238	0.0524317	59.3242	6.24412	5.71554	8570.04	89.2228	0.857379	39348.6	499496	0.51376	4538.78	557.406	2.82006	147.153	2157.84	543.326	102.15	1837.62	308.102	2380.94	410.253	5729.5	27.6559	10.2427	58.2687	5
95	13706.3	36458.9	50165.2	0.850179	0.925689	0.572551	16393.4	206.835	8550.71	207.17	7842.7	206.224	171.043	171.336	170.531	235.806	0.162519	0.0619127	192.233	0.900441	0.893742	0.906641	0.0465723	0.0431433	63.6421	6.51134	5.74459	8562.12	89.5904	0.871244	39609.2	518159	0.514381	4628.72	524.662	2.83683	143.321	2313.35	497.267	88.2835	1818.1	293.057	2315.37	381.34	6007.73	27.0241	10.4419	60.4154	5
950	13660.8	38912.5	52573.3	0.875109	0.934396	0.594417	16932.3	208.69	8483.74	209.618	8448.6	207.8	175.56	176.35	174.804	238.231	0.151135	0.0637295	191.92	0.910254	0.912769	0.907159	0.0422623	0.059272	59.9202	6.9004	5.81255	7954.81	82.5855	0.881152	42043.1	503296	0.513593	4567.14	545.102	2.8342	141.694	2319.56	373.874	71.9893	1873.71	331.419	2247.58	403.408	5833.79	26.0353	10.5189	61.9604	5
951	14151.6	40127.6	54279.2	0.87146	0.944042	0.603331	17642.4	212.903	9373.63	215.213	8268.76	210.162	180.864	182.859	178.497	241.58	0.136089	0.0499281	191.961	0.930392	0.936925	0.922554	0.0349489	0.0543159	60.1431	7.42965	6.2042	7402.51	76.0185	0.878328	43029.8	510273	0.512053	4584.4	558.04	2.81685	145.312	2289.37	291.49	56.8791	2003.54	355.849	2295.03	412.729	5824.79	25.3461	10.2259	64.2684	5
952	12987.4	36105.6	49093	0.895588	0.931242	0.617007	16707.9	211.174	8523.87	212.029	8184.06	210.246	174.618	175.302	173.875	240.014	0.162585	0.0431865	192.702	0.919748	0.920017	0.919261	0.0482672	0.0534528	59.7539	6.36304	5.76238	8687.61	90.8832	0.866371	43204.7	493000	0.514257	4566.67	511.278	2.83664	135.596	2320.02	358.592	65.4651	1888.05	310.217	2246.64	375.682	5783.94	26.2304	10.5627	61.4801	5
953	13456	36908	50363.9	0.885554	0.926498	0.590428	16793.1	211.857	8542.29	213.803	8250.84	209.776	174.699	176.313	172.973	240.566	0.159359	0.0599697	192.864	0.920356	0.92174	0.918491	0.0455396	0.0418446	60.1949	6.29553	5.82868	8571.51	89.1547	0.861509	43275.5	494842	0.512806	4554.19	523.303	2.82119	139.978	2254.57	340.846	62.6586	1958.77	320.666	2299.61	383.325	5789.43	26.0933	10.1946	61.9345	5
954	13390.9	34502.5	47893.3	0.877929	0.929063	0.59018	16266	204.864	8404.57	206.963	7861.46	202.638	169.461	171.189	167.639	233.736	0.160127	0.0568273	192.437	0.889131	0.893439	0.884928	0.0449086	0.0560022	60.3132	6.4547	5.75202	8201.47	85.7393	0.868466	38935.6	499041	0.514881	4564.13	500.579	2.8318	139.941	2262.41	522.002	88.4798	1779.72	272.158	2301.73	360.638	5779.67	26.8735	10.6842	60.0545	5
955	12840.4	38872.9	51713.2	0.888298	0.932697	0.590723	17072.9	211.862	8396.59	213.444	8676.3	210.332	177.595	178.909	176.322	242.505	0.151506	0.0548772	191.329	0.930524	0.931018	0.93013	0.0420851	0.0461448	58.597	6.61063	5.85782	8267.47	86.3455	0.87561	44489.6	499512	0.511676	4587.24	539.755	2.83744	133.858	2235.92	268.254	50.8934	2083.06	355.004	2351.32	405.897	5901.53	25.7985	9.7424	62.7549	5
956	12200.9	35933.7	48134.6	0.869388	0.905091	0.566454	16215.3	207.363	8264.92	209.074	7950.37	205.65	167.898	169.283	166.514	236.373	0.174102	0.0664574	193.039	0.898728	0.901926	0.895577	0.0486516	0.0573537	61.7146	6.06219	5.62744	8944.33	93.072	0.849865	40483.4	491532	0.517538	4536.19	499.433	2.81401	126.563	2344.73	543.966	100.173	1647.5	272.697	2191.46	372.87	5692.14	27.0724	11.3439	59.725	5
957	13094.2	35440.1	48534.2	0.884869	0.926206	0.593274	17380.5	214.745	8795.73	215.519	8584.73	214.01	179.143	179.817	178.503	243.857	0.148941	0.0440678	192.798	0.938196	0.940289	0.936717	0.0481801	0.0481304	58.3535	6.77035	5.79131	8160.44	84.8508	0.881915	44445.1	500464	0.515217	4609.98	502.699	2.84243	135.734	2453.6	347.179	62.3932	1809.19	304.571	2156.37	366.964	5853.98	25.6487	11.096	63.3868	5
958	12374.1	40256.3	52630.4	0.852684	0.944661	0.599326	16950.8	207.747	8415.44	209.316	8535.34	206.068	175.853	177.158	174.452	237.633	0.13777	0.0662591	191.386	0.908196	0.909712	0.90649	0.0453612	0.0583507	60.9041	7.37327	6.07987	7205.01	74.8627	0.888692	39981.4	506662	0.511255	4549.33	546.553	2.83098	128.55	2183.53	378.759	72.1453	1987.05	345.858	2365.8	418.003	5765.78	25.8756	10.0737	62.1569	5
959	12842.9	39117.7	51960.6	0.911713	0.917636	0.604868	16384.3	207.899	7991.99	210.261	8392.34	205.797	170.6	172.52	168.89	236.501	0.168755	0.0464034	193.53	0.899119	0.908532	0.890861	0.0423952	0.044974	55.4501	6.22855	5.57733	8606.56	89.6883	0.86014	44045.6	483782	0.512344	4501.91	540.989	2.81265	133.734	2218.28	302.706	58.8117	1980.93	348.443	2283.63	407.254	5739.57	26.4363	10.0164	60.6664	5
96	13767.1	36261.5	50028.6	0.882661	0.930676	0.580637	16947	211.271	8107.19	211.244	8839.86	211.293	175.16	175.128	175.192	241.698	0.15883	0.0668905	192.007	0.922162	0.918629	0.924976	0.0472804	0.0597923	59.1675	6.77663	5.8599	7986.58	82.3501	0.87582	42696.5	502697	0.514213	4542.68	515.614	2.81456	141.767	2290.7	392.347	69.5724	1859.64	304.274	2251.98	373.847	5766.99	26.1166	10.6386	61.9662	5
960	12266.8	36693.7	48960.5	0.884206	0.936955	0.57374	16465.8	203.933	8520.17	205.623	7945.68	202.179	170.954	172.357	169.508	232.04	0.148514	0.0489115	192.318	0.884547	0.886806	0.882301	0.0470493	0.0437929	59.2189	6.87877	5.89166	7731.18	80.5153	0.880072	38030.6	500442	0.514004	4548.23	509.862	2.84472	127.704	2251.05	495.411	89.3979	1801.77	292.76	2297.19	382.158	5739.07	26.5571	10.6439	60.257	5
961	13494.3	35581.7	49076	0.915356	0.934162	0.609683	16773.3	208.28	8269.8	209.785	8503.49	206.644	174.842	176.122	173.445	237.055	0.15048	0.063609	192.819	0.904597	0.90717	0.901661	0.0443096	0.0514321	54.2859	6.84467	5.79483	8019.5	83.3701	0.874724	40543.2	493729	0.515963	4557.02	509.2	2.8309	140.136	2386.13	459.147	84.0532	1711.74	285.01	2170.89	369.063	5709.69	26.1722	11.3542	61.598	5
962	14885.1	35651.2	50536.4	0.915074	0.941511	0.605215	17407.3	215.603	9080.98	218.949	8326.27	212.205	181.496	184.319	178.623	243.792	0.151163	0.0743422	193.622	0.938993	0.947241	0.930779	0.0446298	0.0435183	55.3369	6.88919	5.73706	8094.38	83.9842	0.882695	45706.5	506781	0.511983	4618.51	524.373	2.82545	154.292	2318.09	276.612	48.2798	2023.81	321.802	2300.42	370.081	5972.36	25.6076	10.095	63.8893	5
963	13067	37155.8	50222.8	0.879527	0.927193	0.594466	16069.1	201.521	7970.73	202.599	8098.35	200.553	166.788	167.722	165.945	229.9	0.160164	0.057462	192.451	0.87199	0.868492	0.875967	0.0517499	0.0363048	61.1157	6.70161	5.89046	8535.15	88.8176	0.871752	35830.7	519670	0.516035	4643.61	522.729	2.84979	135.888	2314.62	636.59	114.439	1692.4	272.402	2328.99	386.841	5948.93	27.8393	10.7924	58.603	5
964	12502.3	37488.8	49991.1	0.874202	0.920899	0.583538	16451.8	210.013	8407.29	212.619	8044.56	207.608	171.933	174.085	169.943	239.677	0.166328	0.0531545	192.162	0.916201	0.924468	0.908449	0.0516964	0.0441425	59.5852	6.42969	5.73576	8955.43	93.4993	0.859636	43086.5	489738	0.5146	4548.36	522.282	2.83122	130.54	2292.43	369.479	69.749	1886.45	321.993	2255.93	391.742	5755	26.5304	10.4687	60.6556	5
965	13701.5	34050.5	47752	0.902475	0.926934	0.60127	16657.9	209.666	8516.57	210.59	8141.31	208.511	173.777	174.521	172.844	238.072	0.158046	0.0675702	193.322	0.9095	0.906981	0.911685	0.0460745	0.0514352	56.2272	6.59676	5.66203	8624.58	90.1934	0.866355	43319	487359	0.515855	4561.89	499.914	2.84126	143.17	2432.65	362.385	65.8856	1766.86	290.859	2129.25	356.744	5785.2	26.2114	11.0562	61.3276	5
966	13751.4	39519.4	53270.8	0.835777	0.923976	0.555307	16814.3	210.888	8337.92	210.681	8476.34	210.878	173.991	173.819	173.985	242.283	0.161599	0.0499714	190.946	0.926766	0.926684	0.926627	0.0376783	0.0580127	63.4395	6.39493	5.7429	8742.03	90.8698	0.855548	44915.6	489240	0.511546	4494.31	553.644	2.8153	142.972	2165.92	278.909	54.058	2049.48	356.613	2328.39	410.671	5735.12	25.7631	9.79498	62.0396	5
967	13821.3	36998.8	50820.1	0.936943	0.921847	0.620835	16800	210.538	8682.14	211.54	8117.81	209.354	174.853	175.648	173.92	239.179	0.159585	0.0662501	192.638	0.915329	0.918571	0.911215	0.0422381	0.0496808	52.3534	6.63633	5.77832	8294.01	86.4357	0.867735	42194.3	502019	0.51415	4554.44	526.473	2.82057	143.458	2311.96	398.27	73.3897	1844.2	309.625	2242.47	383.015	5829.95	26.1718	10.5738	61.8286	5
968	13607.8	39278.9	52886.8	0.914057	0.936664	0.616235	16473.9	201.344	8180.7	203.144	8293.2	199.638	170.182	171.634	168.806	228.735	0.143929	0.0653255	193.019	0.867541	0.868945	0.866035	0.0371381	0.0393528	55.7377	7.24162	5.9313	7478.78	77.3736	0.878134	35270.3	526256	0.513063	4623.34	546.236	2.8191	140.499	2207.28	637.668	116.869	1778.39	288.867	2416.06	405.736	5942.61	27.2316	10.3899	60.3427	5
969	14451.2	38648.7	53099.9	0.913646	0.92423	0.626642	16805	210.366	8358.79	212.918	8446.25	208.249	174.41	176.488	172.677	237.576	0.15759	0.0479232	194.734	0.905675	0.910864	0.902162	0.051253	0.0541358	57.591	6.50934	5.78133	8686.02	90.1175	0.87036	42497.3	511005	0.512703	4595.35	549.933	2.84137	149.872	2289.79	386.251	74.6587	1919.31	325.403	2305.56	400.061	5938.69	26.394	10.1488	61.368	5
97	12651.8	34376.2	47028	0.851296	0.922467	0.569589	15987.6	204.277	7944.18	206.104	8043.42	202.258	167.474	168.967	165.806	234.182	0.170323	0.0678824	191.638	0.89044	0.894772	0.885127	0.0496494	0.0506322	63.1176	6.23915	5.63889	8656.54	90.8233	0.864691	39141.4	491278	0.516361	4549.71	492.279	2.83381	132.474	2311.33	526.773	90.9334	1711.61	268.872	2238.38	359.805	5729.65	27.2308	11.0512	59.0866	5
970	14057.1	33175.7	47232.8	0.776816	0.915401	0.527064	15802.9	203.513	8272.97	203.201	7529.91	203.722	166.163	165.872	166.387	233.698	0.171206	0.0561151	191.296	0.887058	0.882509	0.891821	0.0506874	0.0472443	68.1492	6.00249	5.4865	8850.24	92.9008	0.860985	38942.5	490310	0.517131	4552.07	495.285	2.82174	147.443	2331.17	558.562	94.783	1662.34	253.058	2220.9	347.841	5749	27.4936	11.2085	58.7708	5
971	13513.3	38055.3	51568.6	0.873028	0.928998	0.553858	16413.1	207.085	8432.82	209.364	7980.27	204.611	171.908	173.789	169.872	238.267	0.158183	0.0620303	189.922	0.912107	0.915029	0.909329	0.0474553	0.0414296	58.2035	6.6763	5.75593	8248.44	86.3769	0.871019	40516.6	494349	0.515346	4531.88	540.199	2.83141	141.244	2306.09	439.402	86.5205	1786.39	312.434	2225.79	398.954	5751.46	26.4356	10.8219	60.6078	5
972	13530.8	35840.5	49371.4	0.927585	0.933198	0.632185	17453.4	216.726	8916.9	218.254	8536.47	215.216	181.441	182.726	180.166	245.408	0.147139	0.0647612	193.414	0.945729	0.94466	0.947754	0.0467787	0.0486396	55.4178	6.69801	5.82331	8002.37	83.7441	0.880997	45267.1	488821	0.512664	4579.18	515.372	2.8443	141.287	2330.17	286.802	51.5183	1962.21	322.567	2249.02	374.085	5742.63	25.1689	10.5447	64.0543	5
973	13632.6	39107	52739.6	0.888055	0.934296	0.585085	16227.1	199.24	8244.15	199.975	7982.95	198.51	167.618	168.224	167.016	225.836	0.144483	0.0533818	193.635	0.854223	0.853032	0.855563	0.0435251	0.0463371	56.6532	7.04197	5.97445	7977.16	82.7785	0.878389	37827.7	513916	0.514119	4593.98	545.878	2.83874	141.202	2291.84	532.139	102.33	1770	302.347	2302.14	404.677	5847.16	27.37	10.682	59.2214	5
974	14360.5	40650.5	55011	0.9099	0.938574	0.615551	17256.1	213.058	8507.05	214.803	8749.05	211.275	178.87	180.323	177.385	240.707	0.146454	0.0548577	194.061	0.92218	0.923424	0.920514	0.0460668	0.0549853	57.0302	7.11123	5.89591	7963.04	82.7464	0.882719	43829.2	491999	0.513692	4572.56	571.392	2.8344	149.15	2377.31	326.987	67.9208	1868.26	354.322	2195.25	422.242	5739.46	25.5474	10.9251	63.1992	5
975	14118.1	37426.1	51544.3	0.915848	0.924257	0.605298	17003.3	213.073	9027.67	214.871	7975.59	210.738	177.404	178.925	175.427	241.667	0.159726	0.0661055	192.772	0.927588	0.932205	0.921572	0.0491293	0.0489953	53.6491	6.45843	5.77381	8738.92	91.2216	0.875645	46033.4	490438	0.510889	4549.82	536.576	2.84611	147.01	2221.49	233.459	42.8311	2094.88	346.735	2328.34	389.566	5845.47	25.7194	9.6786	62.2634	5
976	13188.9	34921.5	48110.3	0.929045	0.931956	0.639021	16497.6	209.345	8337.06	210.857	8160.54	207.722	172.609	173.834	171.294	236.486	0.163205	0.046147	194.435	0.902563	0.90301	0.902105	0.0514944	0.0472015	53.4434	6.22935	5.62889	8250.05	86.1486	0.866653	41514.8	495942	0.514129	4574.31	501.596	2.83647	137.684	2291.2	421.845	73.179	1861.27	290.733	2283.11	363.912	5825.12	26.5935	10.387	60.7398	5
[truncated: 25 more rows]
[truncated: 25 more columns]
